# Supplementary material for: Comparative Transcriptome Analysis of White and Purple Potato to Identify Genes Involved in Anthocyanin Biosynthesis
Source: PLoS One. 2015 Jun 8;10(6):e0129148. doi: 10.1371/journal.pone.0129148 (PMC4459980; doi:10.1371/journal.pone.0129148)
Supplement: S1 Table — (XLSX) [file pone.0129148.s005.xlsx]

## Sheet: primer sequence information
TableS1 Sequence information for primers
Primer	Primer sequence		Accession no
4CL-F	TACGAAATCGGAAGCGTTTAAGCAG		XM_004235246
4CL-R	TCCGGCGGATCATCAATTGTAAC
F3'H-F	ACCACGGTGGCGTATGCTAAGG		XM_004235959
F3'H-R	TTCTTCCTGTCGGACATGGCG
F3H-F	GAGGCAATGGGCTTAGAGAAAGAGG		HQ659496
F3H-R	CGTTTCAGCCCAAGGGTAAGGTC
CHS-F	TTTGTGAATACATGGCTCCTTCGCT		NM_001288367
CHS-R	ACATGGGTAATCTTGGACTTGGGCT
DFR-F	TCCCACCTAGCTTAATCACTGCCCT		AY289922
DFR-R	TCTGCCTTGGGGTGCTCATACAG
F3'5'H-F	TCCAATCGTCCACCTAATGCAGG		AY675559
F3'5'H-R	GCAACTTCCAACGAGGTCCATAGG			qPCR
ANS-F	GGGAAGTGGGTAACTGCAAAGTGTG		HQ337900
ANS-R	CACAACCCCTCTGTGAAGAATGCTC
FLS-F	CAGGGAAGCAAATGAGGAATACGC		X92178
FLS-R	TTCCAAACCAAGCCCAAGTGACA
UFGT-F	CATTGTGGATGGAACTCGATTCTGG		DQ106850
UFGT-R	CCCACCTTCAATTTGCAGACCAAT
MYB-F	GTCACTTATTGCTGGTAGACTTCCAGG		AY841127
MYB-R	TTAATTCCTTCTTGTGGTTGAGGAGCA
bHLH1-F	TTCCTCTCTTGGACGGTGTAGTGGA		JX848660
bHLH1-R	TGGTGGCTGAGCTTGTTGTTGC
Actin-F	ATGGAACTGGAATGGTTAAGGCTGG		X55752
Actin-R	TGACCCATCCCTACCATAACACCG
UFGT-F	ATGACTACTTCTCAACTTCATATTGCAC		DQ106850	full length PCR
UFGT-R	TCAAGTAAGCTTGTGACATTTAACTAGC
