# Supplementary material for: Comparative Transcriptome Analysis of White and Purple Potato to Identify Genes Involved in Anthocyanin Biosynthesis
Source: PLoS One. 2015 Jun 8;10(6):e0129148. doi: 10.1371/journal.pone.0129148 (PMC4459980; doi:10.1371/journal.pone.0129148)
Supplement: S2 Table — (XLSX) [file pone.0129148.s006.xlsx]

## Sheet: PS vs.WS GeneDiffExpFilter
Table S2-1. Differentially expressed genes between WS and PS transcriptomes
DEG	RPKM(PS)	RPKM(WS)	logFC(WS/PS)	P-Value	FDR	Annotation
OkPFcomp47314_c1_seq1	12.9867	0	-13.462	2.31e-40	1.27e-37	(at4g32850 : 768.0) Encodes a nuclear poly(A) polymerase. Located in the nucleus.; nuclear poly(a) polymerase (nPAP); CONTAINS InterPro DOMAIN/s: Poly(A) polymerase (InterPro:IPR014492), Nucleotidyltransferase, class I, C-terminal-like (InterPro:IPR011068), Poly(A) polymerase, central domain (InterPro:IPR007012), Nucleotidyl transferase domain (InterPro:IPR002934), Poly(A) polymerase, RNA-binding…
OkPFcomp40558_c0_seq3	5.96337	0	-12.1299	1.01e-30	2.56e-28	(at3g46730 : 231.0) NB-ARC domain-containing disease resistance protein; FUNCTIONS IN: ATP binding; INVOLVED IN: defense response, apoptosis; LOCATED IN: endomembrane system; CONTAINS InterPro DOMAIN/s: NB-ARC (InterPro:IPR002182), Disease resistance protein (InterPro:IPR000767); BEST Arabidopsis thaliana protein match is: NB-ARC domain-containing disease resistance protein (TAIR:AT3G46530.1); Ha…
OkPFcomp40558_c1_seq1	6.97759	0	-11.9895	1.01e-29	2.2e-27	no hits & (original description: evgclass=noclass,okay; aalen=324,77%,complete;)
OkPScomp21884_c0_seq1	12.3085	0	-11.9603	1.61e-29	3.39e-27	no hits & (original description: evgclass=noclass,okay; aalen=142,61%,complete;)
OkPScomp44697_c1_seq1	6.35345	0	-11.8657	7.29e-29	1.39e-26	no hits & (original description: evgclass=noclass,okay; aalen=423,99%,partial;)
OkPFcomp49280_c0_seq2	9.93165	0	-11.8051	1.93e-28	3.5e-26	no hits & (original description: evgclass=noclass,okay; aalen=195,75%,complete;)
OkPFcomp57976_c0_seq1	12.0255	0	-11.6556	2.15e-27	3.52e-25	(at4g39730 : 168.0) Lipase/lipooxygenase, PLAT/LH2 family protein; FUNCTIONS IN: molecular_function unknown; INVOLVED IN: biological_process unknown; LOCATED IN: thylakoid, chloroplast thylakoid membrane, plasma membrane, chloroplast, vacuole; EXPRESSED IN: 25 plant structures; EXPRESSED DURING: 13 growth stages; CONTAINS InterPro DOMAIN/s: Lipoxygenase, LH2 (InterPro:IPR001024), Lipase/lipooxyge…
PGSC0003DMT400075938	8.49332	0	-11.5112	2.11e-26	3.08e-24	(at1g17860 : 120.0) Kunitz family trypsin and protease inhibitor protein; FUNCTIONS IN: endopeptidase inhibitor activity; INVOLVED IN: biological_process unknown; LOCATED IN: apoplast, cell wall; EXPRESSED IN: 17 plant structures; EXPRESSED DURING: 13 growth stages; CONTAINS InterPro DOMAIN/s: Proteinase inhibitor I3, Kunitz legume (InterPro:IPR002160), Kunitz inhibitor ST1-like (InterPro:IPR0110…
OkPScomp52482_c0_seq1	5.47183	0	-11.4612	4.55e-26	6.32e-24	(at4g38650 : 513.0) Glycosyl hydrolase family 10 protein; FUNCTIONS IN: cation binding, hydrolase activity, hydrolyzing O-glycosyl compounds, catalytic activity; INVOLVED IN: carbohydrate metabolic process; LOCATED IN: endomembrane system; CONTAINS InterPro DOMAIN/s: Glycoside hydrolase, family 10 (InterPro:IPR001000), Glycoside hydrolase, catalytic core (InterPro:IPR017853), Glycoside hydrolase,…
OkPFcomp41138_c1_seq1	297.148	0.124367	-11.395	7.31e-53	1.23e-49	no hits & (original description: evgclass=noclass,okay; aalen=100,99%,partial;)
OkPScomp50360_c0_seq2	4.37095	0	-11.395	1.31e-25	1.71e-23	no hits & (original description: evgclass=noclass,okay; aalen=340,76%,complete;)
OkPScomp48664_c0_seq1	3.49758	0	-11.176	3.97e-24	4.51e-22	(at1g03220 : 342.0) Eukaryotic aspartyl protease family protein; FUNCTIONS IN: aspartic-type endopeptidase activity; INVOLVED IN: response to salt stress; LOCATED IN: cell wall, plasma membrane, membrane, plant-type cell wall; EXPRESSED IN: 6 plant structures; CONTAINS InterPro DOMAIN/s: Peptidase aspartic (InterPro:IPR021109), Peptidase aspartic, catalytic (InterPro:IPR009007), Peptidase A1 (Int…
OkPFcomp18348_c0_seq1	8.16596	0	-10.9175	2.06e-22	1.88e-20	no hits & (original description: evgclass=noclass,okay; aalen=143,84%,complete;)
OkPScomp58105_c0_seq1	3.18191	0	-10.8696	4.3e-22	3.83e-20	no hits & (original description: evgclass=noclass,okay; aalen=198,46%,complete-utrpoor;)
OkPScomp57993_c0_seq1	4.93961	0	-10.8272	8.36e-22	7.16e-20	no hits & (original description: evgclass=noclass,okay; aalen=264,99%,partial;)
OkPScomp30350_c2_seq1	2.35917	0	-10.8128	1.01e-21	8.59e-20	no hits & (original description: evgclass=noclass,okay; aalen=390,71%,complete;)
OkPScomp50870_c0_seq7	10.5448	0	-10.7982	1.23e-21	1.03e-19	no hits & (original description: evgclass=noclass,okay; aalen=121,99%,partial;)
OkPScomp44697_c0_seq1	6.36795	0	-10.7536	2.47e-21	1.99e-19	no hits & (original description: evgclass=noclass,okay; aalen=168,86%,partial3;)
OkPScomp58023_c0_seq1	4.45959	0	-10.7384	3.02e-21	2.39e-19	no hits & (original description: evgclass=noclass,okay; aalen=235,85%,complete;)
OkPFcomp37299_c0_seq1	7.65245	0	-10.66	1.05e-20	7.85e-19	(at4g01070 : 125.0) the glycosyltransferase (UGT72B1) is involved in metabolizing xenobiotica (chloroaniline and chlorophenole). Comparison between wild type and knock-out mutant demonstrates the central role of this gene for metabolizing chloroaniline but significantly less for chlorophenole. The glucosyltransferase preferred UDP-xylose over UDP-glucose indicating its (additional) functioning as…
PGSC0003DMT400095159	2.97711	0	-10.6357	1.45e-20	1.06e-18	(at1g43800 : 488.0) Plant stearoyl-acyl-carrier-protein desaturase family protein; FUNCTIONS IN: acyl-[acyl-carrier-protein] desaturase activity, oxidoreductase activity, transition metal ion binding; INVOLVED IN: oxidation reduction, fatty acid metabolic process, fatty acid biosynthetic process; LOCATED IN: membrane; EXPRESSED IN: 9 plant structures; EXPRESSED DURING: 6 growth stages; CONTAINS I…
OkPScomp20833_c0_seq2	2.54072	0	-10.6192	1.8e-20	1.3e-18	(at5g13550 : 140.0) Encodes a sulfate transporter.; sulfate transporter 4.1 (SULTR4;1); FUNCTIONS IN: sulfate transmembrane transporter activity; INVOLVED IN: sulfate transport, transport, transmembrane transport; LOCATED IN: integral to membrane, membrane; EXPRESSED IN: 22 plant structures; EXPRESSED DURING: 15 growth stages; CONTAINS InterPro DOMAIN/s: Sulphate transporter (InterPro:IPR011547),…
OkPScomp40506_c0_seq1	2.82885	0	-10.5941	2.79e-20	1.95e-18	no hits & (original description: evgclass=noclass,okay; aalen=175,44%,complete-utrpoor;)
OkPScomp20960_c0_seq1	3.45015	0	-10.5772	3.48e-20	2.4e-18	no hits & (original description: evgclass=noclass,okay; aalen=276,86%,complete;)
OkPScomp30419_c0_seq2	6.64425	0	-10.5686	3.89e-20	2.66e-18	no hits & (original description: evgclass=noclass,okay; aalen=164,99%,partial;)
OkPScomp53035_c0_seq1	9.25449	0	-10.5162	8.65e-20	5.63e-18	no hits & (original description: evgclass=noclass,okay; aalen=108,95%,partial5;)
OkPFcomp50533_c4_seq6	3.98259	0	-10.4892	1.23e-19	7.88e-18	no hits & (original description: evgclass=noclass,okay; aalen=114,44%,complete-utrpoor;)
OkPScomp33345_c1_seq1	2.37184	0	-10.4618	1.75e-19	1.1e-17	no hits & (original description: evgclass=noclass,okay; aalen=335,78%,complete;)
OkPScomp46983_c2_seq1	3.32457	0	-10.4432	2.51e-19	1.55e-17	(original description: evgclass=noclass,okay; aalen=301,99%,partial;)
OkPScomp40562_c0_seq1	3.36149	0	-10.3956	4.63e-19	2.76e-17	no hits & (original description: evgclass=noclass,okay; aalen=157,54%,complete-utrpoor;)
PGSC0003DMT400050280	3.42596	0	-10.3859	5.24e-19	3.11e-17	(at5g62440 : 173.0) Encodes a protein DOMINO1 that belongs to a plant-specific gene family sharing a common motif present in the tomato DEFECTIVE CHLOROPLASTS AND LEAVES (LeDCL) protein. DOMINO1 is located in the nucleus. Arabidopsis embryos carrying the domino1 mutation grow slowly in comparison with wild type embryos and reach only the globular stage at desiccation. The primary defect of the mu…
OkPScomp35878_c0_seq1	4.80706	0	-10.3058	1.65e-18	9.25e-17	(at2g30130 : 194.0) Overexpression/activation tagged allele has epinastic leaves, reduced apical dominance and is sterile. Gene is similar to asymmetric leaves (AS)/lateral organ boundary (LOB) genes which repress KNOX gene expression.; ASL5; CONTAINS InterPro DOMAIN/s: Lateral organ boundaries, LOB (InterPro:IPR004883); BEST Arabidopsis thaliana protein match is: LOB domain-containing protein 11…
OkPScomp48005_c1_seq4	5.35377	0	-10.2426	4.18e-18	2.22e-16	no hits & (original description: evgclass=noclass,okay; aalen=162,99%,partial;)
OkPScomp47052_c1_seq1	1.75216	0	-10.2318	4.79e-18	2.5e-16	no hits & (original description: evgclass=noclass,okay; aalen=301,61%,partial5;)
OkPScomp45838_c2_seq1	8.24906	0	-10.2318	4.79e-18	2.5e-16	no hits & (original description: evgclass=noclass,okay; aalen=75,72%,complete;)
PGSC0003DMT400009999	1.25495	0	-10.2209	5.49e-18	2.85e-16	(at1g12480 : 685.0) Encodes a membrane protein with 10 predicted transmembrane helices. SLAC1 is a multispanning membrane protein expressed predominantly in guard cells that plays a role in regulating cellular ion homeostasis and S-type anion currents. SLAC1 is important for normal stomatal closure in response to a variety of signals including elevated CO2, ozone, ABA, darkness, and humidity. SLA…
OkPScomp33033_c1_seq2	3.38885	0	-10.2209	5.49e-18	2.85e-16	no hits & (original description: evgclass=noclass,okay; aalen=253,99%,partial;)
OkPScomp20941_c1_seq1	3.57955	0	-10.21	6.3e-18	3.22e-16	no hits & (original description: evgclass=noclass,okay; aalen=138,58%,complete-utrpoor;)
PGSC0003DMT400082389	1.71727	0	-10.1989	7.23e-18	3.67e-16	(p56725|zox_phavu : 379.0) Zeatin O-xylosyltransferase (EC 2.4.2.40) (Zeatin O-beta-D-xylosyltransferase) - Phaseolus vulgaris (Kidney bean) (French bean) & (at2g15490 : 179.0) UDP-glycosyltransferase 73B4 (UGT73B4); FUNCTIONS IN: quercetin 3-O-glucosyltransferase activity, UDP-glycosyltransferase activity, quercetin 7-O-glucosyltransferase activity, UDP-glucosyltransferase activity, transferase …
OkPScomp22080_c0_seq3	6.42871	0	-10.1766	1.1e-17	5.45e-16	no hits & (original description: evgclass=noclass,okay; aalen=129,99%,partial;)
OkPFcomp28005_c0_seq1	4.35674	0	-10.1766	1.1e-17	5.45e-16	no hits & (original description: evgclass=noclass,okay; aalen=133,69%,partial3;)
OkPScomp21475_c0_seq1	2.61733	0	-10.1653	1.27e-17	6.19e-16	(at1g52820 : 259.0) 2-oxoglutarate (2OG) and Fe(II)-dependent oxygenase superfamily protein; FUNCTIONS IN: oxidoreductase activity; EXPRESSED IN: root; CONTAINS InterPro DOMAIN/s: Oxoglutarate/iron-dependent oxygenase (InterPro:IPR005123); BEST Arabidopsis thaliana protein match is: 2-oxoglutarate (2OG) and Fe(II)-dependent oxygenase superfamily protein (TAIR:AT4G03070.1); Has 7837 Blast hits to …
OkPScomp20461_c0_seq1	2.47875	0	-10.1653	1.27e-17	6.19e-16	(at4g11230 : 156.0) Riboflavin synthase-like superfamily protein; FUNCTIONS IN: in 6 functions; INVOLVED IN: oxidation reduction; LOCATED IN: integral to membrane, membrane; EXPRESSED IN: root, flower; EXPRESSED DURING: petal differentiation and expansion stage; CONTAINS InterPro DOMAIN/s: Ferredoxin reductase-type FAD-binding domain (InterPro:IPR017927), NADPH oxidase Respiratory burst (InterPro…
OkPScomp35638_c1_seq1	4.22519	0	-10.1424	1.68e-17	8.1e-16	no hits & (original description: evgclass=noclass,okay; aalen=182,94%,partial3;)
OkPFcomp54036_c0_seq1	1538.16	1.71801	-10.0708	2.68e-59	1.07e-55	no hits & (original description: evgclass=noclass,okay; aalen=128,93%,partial5;)
OkPScomp58344_c0_seq1	2.91301	0	-10.0347	6.31e-17	2.82e-15	no hits & (original description: evgclass=noclass,okay; aalen=259,99%,partial;)
OkPScomp49230_c0_seq2	2.66313	0	-10.0347	6.31e-17	2.82e-15	(at2g23770 : 254.0) protein kinase family protein / peptidoglycan-binding LysM domain-containing protein; FUNCTIONS IN: kinase activity; INVOLVED IN: protein amino acid phosphorylation, cell wall macromolecule catabolic process; LOCATED IN: endomembrane system; EXPRESSED IN: stem, leaf whorl, root, leaf; EXPRESSED DURING: LP.06 six leaves visible, LP.12 twelve leaves visible; CONTAINS InterPro DO…
OkPScomp21737_c0_seq1	2.93185	0	-10.0347	6.31e-17	2.82e-15	(at5g23900 : 120.0) Ribosomal protein L13e family protein; FUNCTIONS IN: structural constituent of ribosome; INVOLVED IN: translation, ribosome biogenesis; LOCATED IN: cytosolic ribosome, ribosome, cytosolic large ribosomal subunit, membrane; EXPRESSED IN: 24 plant structures; EXPRESSED DURING: 13 growth stages; CONTAINS InterPro DOMAIN/s: Ribosomal protein L13e, conserved site (InterPro:IPR01825…
OkPScomp21603_c0_seq1	1.98861	0	-10.0096	8.55e-17	3.75e-15	no hits & (original description: evgclass=noclass,okay; aalen=268,72%,complete;)
OkPFcomp54669_c0_seq1	3.46384	0	-10.0096	8.55e-17	3.75e-15	(at5g40390 : 184.0) Encodes a protein which might be involved in the formation of verbascose. A T-DNA insertion mutant was shown to have a decreased amount of verbascose (as well as mannitol) whereas the levels of raffinose and stachyose remained unchanged.; seed imbibition 1-like (SIP1); FUNCTIONS IN: hydrolase activity, hydrolyzing O-glycosyl compounds, galactinol-sucrose galactosyltransferase …
OkPScomp58284_c0_seq1	3.77923	0	-9.98412	1.36e-16	5.76e-15	no hits & (original description: evgclass=noclass,okay; aalen=177,92%,partial5;)
OkPScomp58515_c0_seq1	2.67733	0	-9.97119	1.59e-16	6.64e-15	no hits & (original description: evgclass=noclass,okay; aalen=269,99%,partial;)
OkPScomp43870_c1_seq1	3.26111	0	-9.97119	1.59e-16	6.64e-15	no hits & (original description: evgclass=noclass,okay; aalen=130,59%,partial5-utrpoor;)
OkPFcomp34284_c1_seq2	2.89151	0	-9.97119	1.59e-16	6.64e-15	no hits & (original description: evgclass=noclass,okay; aalen=170,68%,partial3;)
OkPScomp20833_c0_seq1	3.47189	0	-9.95815	1.86e-16	7.7e-15	no hits & (original description: evgclass=noclass,okay; aalen=206,99%,partial;)
OkPFcomp29694_c0_seq2	2.6002	0	-9.94498	2.17e-16	8.91e-15	no hits & (original description: evgclass=noclass,okay; aalen=150,55%,partial5-utrpoor;)
PGSC0003DMT400037629	25.1259	0.0294993	-9.90703	8.38e-42	5.47e-39	(at5g19650 : 87.0) ovate family protein 8 (OFP8); CONTAINS InterPro DOMAIN/s: Protein of unknown function DUF623 (InterPro:IPR006458); BEST Arabidopsis thaliana protein match is: ovate family protein 7 (TAIR:AT2G18500.1); Has 1807 Blast hits to 1807 proteins in 277 species: Archae - 0; Bacteria - 0; Metazoa - 736; Fungi - 347; Plants - 385; Viruses - 0; Other Eukaryotes - 339 (source: NCBI BLink)…
OkPScomp45357_c0_seq2	2.61814	0	-9.90476	3.51e-16	1.4e-14	(at5g25360 : 124.0) unknown protein; FUNCTIONS IN: molecular_function unknown; INVOLVED IN: biological_process unknown; LOCATED IN: cellular_component unknown; EXPRESSED IN: 23 plant structures; EXPRESSED DURING: 15 growth stages; BEST Arabidopsis thaliana protein match is: unknown protein (TAIR:AT4G32342.1). & (reliability: 248.0) & (original description: evgclass=main,okay,match:PGSC0003DMT4000…
OkPScomp53901_c1_seq1	96.8761	0.119409	-9.88455	1.31e-46	1.39e-43	(at1g10640 : 221.0) Pectin lyase-like superfamily protein; FUNCTIONS IN: polygalacturonase activity; INVOLVED IN: carbohydrate metabolic process; LOCATED IN: cellular_component unknown; EXPRESSED IN: 18 plant structures; EXPRESSED DURING: 11 growth stages; CONTAINS InterPro DOMAIN/s: Pectin lyase fold/virulence factor (InterPro:IPR011050), Parallel beta-helix repeat (InterPro:IPR006626), Glycosid…
OkPScomp26268_c0_seq1	2.00382	0	-9.87731	5.74e-16	2.2e-14	no hits & (original description: evgclass=noclass,okay; aalen=180,53%,complete-utrpoor;)
OkPFcomp42734_c1_seq1	3.15999	0	-9.87731	5.74e-16	2.2e-14	no hits & (original description: evgclass=noclass,okay; aalen=127,59%,partial3-utrpoor;)
OkPScomp58704_c0_seq1	2.078	0	-9.84933	7.99e-16	3.01e-14	no hits & (original description: evgclass=noclass,okay; aalen=244,76%,partial3;)
OkPFcomp67153_c0_seq1	8.23471	0	-9.84933	7.99e-16	3.01e-14	no hits & (original description: evgclass=noclass,okay; aalen=52,65%,complete;)
OkPScomp58445_c0_seq1	3.26699	0	-9.83513	9.45e-16	3.49e-14	no hits & (original description: evgclass=noclass,okay; aalen=178,88%,partial5;)
OkPScomp20516_c0_seq1	2.69204	0	-9.83513	9.45e-16	3.49e-14	no hits & (original description: evgclass=noclass,okay; aalen=243,99%,partial;)
OkPScomp58890_c0_seq1	2.18817	0	-9.79167	1.57e-15	5.57e-14	no hits & (original description: evgclass=noclass,okay; aalen=251,86%,complete;)
OkPScomp33939_c0_seq1	1.54159	0	-9.79167	1.57e-15	5.57e-14	no hits & (original description: evgclass=noclass,okay; aalen=414,100%,partial;)
OkPScomp21401_c1_seq1	2.20582	0	-9.79167	1.57e-15	5.57e-14	no hits & (original description: evgclass=noclass,okay; aalen=288,99%,partial;)
OkPScomp59016_c0_seq1	1.94159	0	-9.76196	1.87e-15	6.55e-14	(at1g51720 : 157.0) Amino acid dehydrogenase family protein; FUNCTIONS IN: oxidoreductase activity, binding, catalytic activity; INVOLVED IN: oxidation reduction, metabolic process, cellular amino acid metabolic process; LOCATED IN: cellular_component unknown; EXPRESSED IN: 22 plant structures; EXPRESSED DURING: 13 growth stages; CONTAINS InterPro DOMAIN/s: Glutamate/phenylalanine/leucine/valine …
OkPScomp58552_c0_seq1	3.01056	0	-9.76196	2.22e-15	7.71e-14	no hits & (original description: evgclass=noclass,okay; aalen=175,84%,partial3;)
PGSC0003DMT400026597	1.47656	0	-9.74687	2.22e-15	7.71e-14	(at4g14480 : 92.4) Protein kinase superfamily protein; FUNCTIONS IN: protein serine/threonine kinase activity, protein kinase activity, kinase activity, ATP binding; INVOLVED IN: protein amino acid phosphorylation; LOCATED IN: cellular_component unknown; EXPRESSED IN: 11 plant structures; EXPRESSED DURING: 6 growth stages; CONTAINS InterPro DOMAIN/s: Protein kinase, ATP binding site (InterPro:IPR…
OkPScomp59137_c0_seq1	1.70279	0	-9.74687	3.16e-15	1.06e-13	no hits & (original description: evgclass=noclass,okay; aalen=203,56%,complete-utrpoor;)
OkPScomp59699_c0_seq1	1.68332	0	-9.73162	3.16e-15	1.06e-13	no hits & (original description: evgclass=noclass,okay; aalen=281,77%,complete;)
OkPScomp58961_c0_seq1	2.36358	0	-9.73162	3.77e-15	1.25e-13	(at1g59218 : 85.5) Disease resistance protein (CC-NBS-LRR class) family; FUNCTIONS IN: ATP binding; INVOLVED IN: defense response, apoptosis; CONTAINS InterPro DOMAIN/s: NB-ARC (InterPro:IPR002182), Disease resistance protein (InterPro:IPR000767); BEST Arabidopsis thaliana protein match is: Disease resistance protein (CC-NBS-LRR class) family (TAIR:AT1G58848.2). & (reliability: 171.0) & (original…
OkPScomp37796_c2_seq1	1.44039	0	-9.73162	3.77e-15	1.25e-13	no hits & (original description: evgclass=noclass,okay; aalen=406,95%,partial3;)
OkPScomp22037_c1_seq1	4.74548	0	-9.73162	3.77e-15	1.25e-13	no hits & (original description: evgclass=noclass,okay; aalen=128,99%,partial;)
OkPScomp40865_c0_seq1	2.61058	0	-9.71621	3.77e-15	1.25e-13	no hits & (original description: evgclass=noclass,okay; aalen=175,75%,complete;)
PGSC0003DMT400092721	1.64149	0	-9.70063	4.5e-15	1.48e-13	(at3g03210 : 351.0) unknown protein; FUNCTIONS IN: molecular_function unknown; INVOLVED IN: biological_process unknown; LOCATED IN: endomembrane system; EXPRESSED IN: 24 plant structures; EXPRESSED DURING: 15 growth stages; Has 59 Blast hits to 59 proteins in 17 species: Archae - 0; Bacteria - 0; Metazoa - 0; Fungi - 0; Plants - 56; Viruses - 0; Other Eukaryotes - 3 (source: NCBI BLink). & (relia…
PGSC0003DMT400074522	2.12965	0	-9.70063	5.39e-15	1.76e-13	no hits & (original description: evgclass=main,okay,match:OkPScomp41934_c0_seq1,pct:98/85/.; aalen=147,52%,complete-utrpoor;)
OkPScomp59002_c0_seq1	2.87783	0	-9.66896	5.39e-15	1.76e-13	no hits & (original description: evgclass=noclass,okay; aalen=123,60%,partial3;)
OkPFcomp41082_c0_seq2	5.82236	0	-9.66896	7.75e-15	2.46e-13	(at1g31280 : 140.0) An Argonaute gene; argonaute 2 (AGO2); FUNCTIONS IN: nucleic acid binding; INVOLVED IN: biological_process unknown; LOCATED IN: cellular_component unknown; EXPRESSED IN: 21 plant structures; EXPRESSED DURING: 12 growth stages; CONTAINS InterPro DOMAIN/s: Domain of unknown function DUF1785 (InterPro:IPR014811), Stem cell self-renewal protein Piwi (InterPro:IPR003165), Argonaute…
OkPScomp48902_c2_seq2	1.75994	0	-9.65286	7.75e-15	2.46e-13	no hits & (original description: evgclass=noclass,okay; aalen=305,92%,partial5;)
OkPScomp48629_c0_seq1	1.98495	0	-9.65286	9.32e-15	2.89e-13	(at5g24580 : 163.0) Heavy metal transport/detoxification superfamily protein ; FUNCTIONS IN: copper ion binding, metal ion binding; INVOLVED IN: copper ion transport, metal ion transport; LOCATED IN: cellular_component unknown; EXPRESSED IN: 20 plant structures; EXPRESSED DURING: 13 growth stages; CONTAINS InterPro DOMAIN/s: Heavy metal transport/detoxification protein (InterPro:IPR006121); BEST …
OkPScomp34895_c0_seq1	1.60555	0	-9.65286	9.32e-15	2.89e-13	no hits & (original description: evgclass=noclass,okay; aalen=225,62%,complete;)
OkPScomp58522_c0_seq1	2.32021	0	-9.63658	9.32e-15	2.89e-13	no hits & (original description: evgclass=noclass,okay; aalen=171,69%,complete;)
OkPScomp53602_c0_seq5	5.54606	0	-9.63658	1.12e-14	3.43e-13	no hits & (original description: evgclass=noclass,okay; aalen=103,99%,partial;)
OkPScomp31068_c0_seq1	2.92052	0	-9.62011	1.12e-14	3.43e-13	(at5g09570 : 90.9) Cox19-like CHCH family protein; FUNCTIONS IN: molecular_function unknown; INVOLVED IN: biological_process unknown; LOCATED IN: chloroplast; EXPRESSED IN: 23 plant structures; EXPRESSED DURING: 14 growth stages; CONTAINS InterPro DOMAIN/s: CHCH (InterPro:IPR010625); BEST Arabidopsis thaliana protein match is: unknown protein (TAIR:AT5G64400.1); Has 185 Blast hits to 185 proteins…
OkPScomp37796_c0_seq1	3.03595	0	-9.5866	1.63e-14	4.86e-13	no hits & (original description: evgclass=noclass,okay; aalen=181,99%,partial;)
OkPFcomp16830_c0_seq1	4.44029	0	-9.5866	2.38e-14	6.86e-13	no hits & (original description: evgclass=noclass,okay; aalen=104,83%,partial3;)
PGSC0003DMT400079236	1.89946	0	-9.56955	2.38e-14	6.86e-13	(q41001|bcp_pea : 149.0) Blue copper protein precursor - Pisum sativum (Garden pea) & (at1g22480 : 126.0) Cupredoxin superfamily protein; FUNCTIONS IN: electron carrier activity, copper ion binding; LOCATED IN: anchored to membrane; EXPRESSED IN: shoot apex, inflorescence meristem, embryo, flower, seed; EXPRESSED DURING: F mature embryo stage, petal differentiation and expansion stage, E expanded…
PGSC0003DMT400006494	2.13411	0	-9.56955	2.89e-14	8.17e-13	no hits & (original description: evgclass=maina2,okay,match:OkPScomp34316_c0_seq1,pct:99/100/.; aalen=112,44%,complete-utrpoor;)
OkPScomp36532_c1_seq1	2.40988	0	-9.56955	2.89e-14	8.17e-13	no hits & (original description: evgclass=noclass,okay; aalen=226,99%,partial;)
OkPFcomp37524_c0_seq1	5.56315	0	-9.56955	2.89e-14	8.17e-13	no hits & (original description: evgclass=noclass,okay; aalen=79,81%,complete;)
OkPScomp26293_c0_seq1	1.91226	0	-9.5523	2.89e-14	8.17e-13	no hits & (original description: evgclass=noclass,okay; aalen=282,99%,partial;)
OkPScomp30947_c0_seq1	2.05655	0	-9.53483	3.51e-14	9.76e-13	no hits & (original description: evgclass=noclass,okay; aalen=196,75%,complete;)
OkPScomp27563_c1_seq1	1.85209	0	-9.53483	4.26e-14	1.17e-12	no hits & (original description: evgclass=noclass,okay; aalen=288,99%,partial;)
OkPScomp36202_c0_seq3	2.9648	0	-9.46278	4.26e-14	1.17e-12	no hits & (original description: evgclass=noclass,okay; aalen=170,99%,partial;)
OkPScomp59409_c0_seq1	2.79104	0	-9.44419	1.16e-13	2.98e-12	no hits & (original description: evgclass=noclass,okay; aalen=156,87%,partial5;)
OkPScomp58518_c0_seq1	2.66732	0	-9.44419	1.42e-13	3.59e-12	no hits & (original description: evgclass=noclass,okay; aalen=187,99%,partial;)
OkPScomp38945_c0_seq1	2.78072	0	-9.44419	1.42e-13	3.59e-12	no hits & (original description: evgclass=noclass,okay; aalen=180,99%,partial;)
OkPScomp26657_c0_seq1	2.28627	0	-9.44419	1.42e-13	3.59e-12	no hits & (original description: evgclass=noclass,okay; aalen=129,58%,partial3-utrpoor;)
PGSC0003DMT400033290	1.2131	0	-9.42536	1.42e-13	3.59e-12	(at5g13500 : 470.0) unknown protein; FUNCTIONS IN: molecular_function unknown; INVOLVED IN: biological_process unknown; LOCATED IN: endomembrane system; EXPRESSED IN: 22 plant structures; EXPRESSED DURING: 13 growth stages; BEST Arabidopsis thaliana protein match is: unknown protein (TAIR:AT5G25265.1); Has 35333 Blast hits to 34131 proteins in 2444 species: Archae - 798; Bacteria - 22429; Metazoa…
OkPScomp59468_c0_seq1	2.05941	0	-9.42536	1.75e-13	4.34e-12	no hits & (original description: evgclass=noclass,okay; aalen=157,65%,complete;)
OkPScomp58619_c0_seq1	2.32732	0	-9.42536	1.75e-13	4.34e-12	(at2g19730 : 80.1) Ribosomal L28e protein family; FUNCTIONS IN: structural constituent of ribosome; INVOLVED IN: translation, ribosome biogenesis; LOCATED IN: cytosolic ribosome, ribosome, cytosolic large ribosomal subunit, chloroplast, plasma membrane; EXPRESSED IN: 23 plant structures; EXPRESSED DURING: 14 growth stages; CONTAINS InterPro DOMAIN/s: Ribosomal protein L28e (InterPro:IPR002672); B…
OkPScomp23396_c0_seq1	1.74686	0	-9.42536	1.75e-13	4.34e-12	no hits & (original description: evgclass=noclass,okay; aalen=225,79%,partial3;)
OkPScomp20920_c0_seq1	3.54375	0	-9.42536	1.75e-13	4.34e-12	no hits & (original description: evgclass=noclass,okay; aalen=139,99%,partial;)
OkPScomp60388_c0_seq1	1.79351	0	-9.40628	1.75e-13	4.34e-12	(at5g43940 : 235.0) Encodes a glutathione-dependent formaldehyde dehydrogenase (also known as class III type alcohol dehydrogenase) reduces S-nitrosoglutathione (GSNO), the condensation product of glutathione and NO, that is a naturally occurring NO reservoir and also a reactive nitrogen intermediate. Gene expression is reduced by wounding and induced by salicylic acid. Is required for the acclim…
OkPFcomp43136_c0_seq3	2.59344	0	-9.40628	2.15e-13	5.26e-12	no hits & (original description: evgclass=noclass,okay; aalen=187,99%,partial;)
OkPScomp58341_c0_seq1	3.30082	0	-9.38695	2.15e-13	5.26e-12	no hits & (original description: evgclass=noclass,okay; aalen=110,76%,partial5;)
OkPScomp42522_c0_seq2	2.72784	0	-9.38695	2.65e-13	6.42e-12	(at5g58770 : 117.0) Undecaprenyl pyrophosphate synthetase family protein; FUNCTIONS IN: dehydrodolichyl diphosphate synthase activity; INVOLVED IN: dolichol biosynthetic process; LOCATED IN: chloroplast; EXPRESSED IN: 15 plant structures; EXPRESSED DURING: 9 growth stages; CONTAINS InterPro DOMAIN/s: Di-trans-poly-cis-decaprenylcistransferase-like, conserved site (InterPro:IPR018520), Di-trans-po…
OkPScomp38229_c0_seq1	2.19386	0	-9.38695	2.65e-13	6.42e-12	(q2pcf1|pdr2_nicpl : 148.0) Pleiotropic drug resistance protein 2 (NpPDR2) - Nicotiana plumbaginifolia (Leadwort-leaved tobacco) & (at2g36380 : 142.0) pleiotropic drug resistance 6 (PDR6); FUNCTIONS IN: ATPase activity, coupled to transmembrane movement of substances; LOCATED IN: plasma membrane; EXPRESSED IN: 24 plant structures; EXPRESSED DURING: 13 growth stages; CONTAINS InterPro DOMAIN/s: AT…
OkPScomp20533_c0_seq1	2.22424	0	-9.38695	2.65e-13	6.42e-12	no hits & (original description: evgclass=noclass,okay; aalen=102,47%,complete-utrpoor;)
OkPFcomp32580_c0_seq1	2.17743	0	-9.36735	2.65e-13	6.42e-12	no hits & (original description: evgclass=noclass,okay; aalen=144,66%,complete;)
OkPScomp31062_c0_seq1	2.49487	0	-9.32733	3.28e-13	7.8e-12	no hits & (original description: evgclass=noclass,okay; aalen=184,99%,partial;)
OkPScomp20862_c0_seq1	5.52648	0	-9.32733	5.04e-13	1.17e-11	no hits & (original description: evgclass=noclass,okay; aalen=56,68%,complete;)
OkPFcomp54059_c0_seq1	1.28321	0	-9.32733	5.04e-13	1.17e-11	(at3g23240 : 195.0) encodes a member of the ERF (ethylene response factor) subfamily B-3 of ERF/AP2 transcription factor family (ERF1). The protein contains one AP2 domain. There are 18 members in this subfamily including ATERF-1, ATERF-2, AND ATERF-5. EREBP like protein that binds GCC box of ethylene regulated promoters such as basic chitinases. Constitutive expression of ERF1 phenocopies ethyle…
OkPScomp42008_c0_seq1	1.87858	0	-9.3069	5.04e-13	1.17e-11	no hits & (original description: evgclass=noclass,okay; aalen=169,70%,complete;)
OkPScomp58794_c0_seq1	2.80848	0	-9.28617	7.79e-13	1.76e-11	no hits & (original description: evgclass=noclass,okay; aalen=159,99%,partial;)
OkPScomp21307_c0_seq1	1.8907	0	-9.28617	9.72e-13	2.17e-11	(at1g02640 : 91.3) encodes a protein similar to a beta-xylosidase located in the extracellular matrix. This is a member of glycosyl hydrolase family 3 and has six other closely related members.; beta-xylosidase 2 (BXL2); FUNCTIONS IN: hydrolase activity, hydrolyzing O-glycosyl compounds; INVOLVED IN: carbohydrate metabolic process; LOCATED IN: plant-type cell wall; EXPRESSED IN: 23 plant structur…
OkPScomp20611_c0_seq1	2.09653	0	-9.28617	9.72e-13	2.17e-11	no hits & (original description: evgclass=noclass,okay; aalen=213,99%,partial3;)
PGSC0003DMT400081299	3.38912	0	-9.26515	9.72e-13	2.17e-11	(at1g04640 : 199.0) Lipoyltransferase, located in mitochondria but not found in chloroplasts; lipoyltransferase 2 (LIP2); CONTAINS InterPro DOMAIN/s: Octanoyltransferase (InterPro:IPR000544), Octanoyltransferase, conserved site (InterPro:IPR020605), Biotin/lipoate A/B protein ligase (InterPro:IPR004143); BEST Arabidopsis thaliana protein match is: Biotin/lipoate A/B protein ligase family (TAIR:AT…
OkPScomp59272_c0_seq1	1.80262	0	-9.26515	1.21e-12	2.66e-11	no hits & (original description: evgclass=noclass,okay; aalen=161,65%,partial5;)
OkPScomp44765_c0_seq7	1.50117	0	-9.26515	1.21e-12	2.66e-11	(at2g18020 : 358.0) embryo defective 2296 (EMB2296); FUNCTIONS IN: structural constituent of ribosome, protein binding; INVOLVED IN: translation, embryo development ending in seed dormancy; LOCATED IN: in 7 components; EXPRESSED IN: male gametophyte, guard cell, cultured cell; EXPRESSED DURING: L mature pollen stage, M germinated pollen stage; CONTAINS InterPro DOMAIN/s: Nucleic acid-binding, OB-…
OkPFcomp55550_c0_seq1	1.91708	0	-9.26515	1.21e-12	2.66e-11	(at3g11590 : 230.0) unknown protein; LOCATED IN: plasma membrane; EXPRESSED IN: 22 plant structures; EXPRESSED DURING: 13 growth stages; BEST Arabidopsis thaliana protein match is: unknown protein (TAIR:AT5G22310.1); Has 22320 Blast hits to 15179 proteins in 1213 species: Archae - 372; Bacteria - 2307; Metazoa - 10906; Fungi - 1700; Plants - 1146; Viruses - 65; Other Eukaryotes - 5824 (source: NC…
OkPScomp20909_c0_seq2	3.33928	0	-9.24381	1.21e-12	2.66e-11	no hits & (original description: evgclass=noclass,okay; aalen=130,99%,partial;)
OkPScomp61193_c0_seq1	1.69443	0	-9.22215	1.52e-12	3.27e-11	no hits & (original description: evgclass=noclass,okay; aalen=253,99%,partial;)
OkPScomp29537_c0_seq1	2.37033	0	-9.22215	1.91e-12	4.04e-11	no hits & (original description: evgclass=noclass,okay; aalen=158,87%,partial5;)
OkPScomp22545_c1_seq1	1.74016	0	-9.22215	1.91e-12	4.04e-11	no hits & (original description: evgclass=noclass,okay; aalen=246,99%,partial;)
OkPScomp21580_c0_seq2	2.65868	0	-9.22215	1.91e-12	4.04e-11	no hits & (original description: evgclass=noclass,okay; aalen=161,99%,partial;)
OkPScomp32618_c0_seq1	1.38185	0	-9.20016	1.91e-12	4.04e-11	(at1g76150 : 133.0) Encodes a monofunctional enoyl-CoA hydratase 2, involved in the degradation of even cis-unsaturated fatty acids, gene expression is enhanced during the first 2 days of germination, as well as in senescent leaves.; enoyl-CoA hydratase 2 (ECH2); FUNCTIONS IN: oxidoreductase activity, 3R-hydroxyacyl-CoA dehydratase activity; INVOLVED IN: fatty acid beta-oxidation, unsaturated, ev…
OkPScomp37796_c1_seq1	2.84826	0	-9.17783	1.91e-12	4.04e-11	no hits & (original description: evgclass=noclass,okay; aalen=145,99%,partial;)
OkPScomp27141_c0_seq1	1.37859	0	-9.17783	2.4e-12	4.99e-11	no hits & (original description: evgclass=noclass,okay; aalen=210,69%,partial5;)
PGSC0003DMT400072344	44.2531	0.0902038	-9.15887	3.03e-12	6.19e-11	(at5g06320 : 186.0) encodes a protein whose sequence is similar to tobacco hairpin-induced gene (HIN1) and Arabidopsis non-race specific disease resistance gene (NDR1). Expression of this gene is induced by cucumber mosaic virus, spermine and Pseudomonas syringae pv. tomato DC3000. The gene product is localized to the plasma membrane.; NDR1/HIN1-like 3 (NHL3); FUNCTIONS IN: molecular_function unk…
OkPScomp58731_c0_seq1	2.65842	0	-9.15515	3.03e-12	6.19e-11	no hits & (original description: evgclass=noclass,okay; aalen=133,86%,partial3;)
OkPScomp44008_c1_seq1	1.85929	0	-9.15515	3.15e-41	1.9e-38	(at1g56670 : 209.0) GDSL-like Lipase/Acylhydrolase superfamily protein; FUNCTIONS IN: hydrolase activity, acting on ester bonds, carboxylesterase activity; INVOLVED IN: lipid metabolic process; LOCATED IN: endomembrane system; EXPRESSED IN: 10 plant structures; EXPRESSED DURING: 6 growth stages; CONTAINS InterPro DOMAIN/s: Lipase, GDSL (InterPro:IPR001087); BEST Arabidopsis thaliana protein match…
OkPScomp26242_c0_seq1	2.09328	0	-9.15515	3.82e-12	7.7e-11	no hits & (original description: evgclass=noclass,okay; aalen=148,76%,complete;)
OkPScomp58883_c0_seq1	1.97604	0	-9.13211	3.82e-12	7.7e-11	(p10978|polx_tobac : 159.0) Retrovirus-related Pol polyprotein from transposon TNT 1-94 [Includes: Protease (EC 3.4.23.-); Reverse transcriptase (EC 2.7.7.49); Endonuclease] - Nicotiana tabacum (Common tobacco) & (atmg00810 : 117.0) hypothetical protein; DNA/RNA polymerases superfamily protein; CONTAINS InterPro DOMAIN/s: Reverse transcriptase, RNA-dependent DNA polymerase (InterPro:IPR013103); B…
OkPScomp43671_c1_seq7	1.58134	0	-9.13211	3.82e-12	7.7e-11	(at4g16720 : 264.0) Ribosomal protein L23/L15e family protein; FUNCTIONS IN: structural constituent of ribosome; INVOLVED IN: translation; LOCATED IN: cytosolic ribosome, ribosome, cytosolic large ribosomal subunit, plasma membrane; EXPRESSED IN: 23 plant structures; EXPRESSED DURING: 13 growth stages; CONTAINS InterPro DOMAIN/s: Ribosomal protein L15e (InterPro:IPR000439), Ribosomal protein L23/…
OkPScomp25323_c0_seq1	1.86069	0	-9.13211	4.84e-12	9.54e-11	no hits & (original description: evgclass=noclass,okay; aalen=131,60%,complete;)
OkPFcomp49204_c1_seq1	1.69177	0	-9.13211	4.84e-12	9.54e-11	(at3g25780 : 197.0) Encodes allene oxide cyclase, one of the enzymes involved in jasmonic acid biosynthesis. One of four genes in Arabidopsis that encode this enzyme. mRNA expression is upregulated in senescing leaves. Note: Nomenclature for Arabidopsis allene oxide cyclase 3 (AOC3, AT3G25780) gene is based on Stenzel et al. 2003 Plant Molecular Biology 51:895-911. AOC3 (AT3G25780) is also referr…
PGSC0003DMT400093743	1.70631	0	-9.08489	4.84e-12	9.54e-11	no hits & (original description: evgclass=noclass,okay; aalen=228,100%,complete;)
OkPScomp62161_c0_seq1	1.3889	0	-9.08489	4.84e-12	9.54e-11	no hits & (original description: evgclass=noclass,okay; aalen=281,99%,partial;)
OkPScomp26866_c0_seq1	1.6281	0	-9.08489	9.96e-12	1.87e-10	(q9fxt4|agal_orysa : 106.0) Alpha-galactosidase precursor (EC 3.2.1.22) (Melibiase) (Alpha-D-galactoside galactohydrolase) - Oryza sativa (Rice) & (at3g56310 : 103.0) Melibiase family protein; FUNCTIONS IN: alpha-galactosidase activity, hydrolase activity, hydrolyzing O-glycosyl compounds, catalytic activity; INVOLVED IN: carbohydrate metabolic process, metabolic process; LOCATED IN: vacuole; EXP…
OkPScomp25867_c0_seq1	2.53731	0	-9.08489	9.96e-12	1.87e-10	(at4g25980 : 216.0) Peroxidase superfamily protein; FUNCTIONS IN: peroxidase activity; INVOLVED IN: response to oxidative stress, oxidation reduction; LOCATED IN: endomembrane system; EXPRESSED IN: shoot apex, embryo, seed; EXPRESSED DURING: E expanded cotyledon stage, D bilateral stage; CONTAINS InterPro DOMAIN/s: Haem peroxidase (InterPro:IPR010255), Plant peroxidase (InterPro:IPR000823), Perox…
OkPScomp24110_c0_seq1	1.55469	0	-9.08489	9.96e-12	1.87e-10	no hits & (original description: evgclass=noclass,okay; aalen=251,99%,partial;)
OkPScomp60275_c0_seq1	1.96037	0	-9.06068	9.96e-12	1.87e-10	no hits & (original description: evgclass=noclass,okay; aalen=132,67%,complete;)
OkPScomp59703_c0_seq1	1.96706	0	-9.06068	9.96e-12	1.87e-10	no hits & (original description: evgclass=noclass,okay; aalen=149,76%,partial5;)
OkPScomp36915_c0_seq3	1.70014	0	-9.06068	1.27e-11	2.34e-10	no hits & (original description: evgclass=noclass,okay; aalen=168,74%,complete;)
OkPScomp27480_c0_seq1	12.4404	0.0266628	-9.03882	1.27e-11	2.34e-10	no hits & (original description: evgclass=noclass,okay; aalen=407,87%,partial5;)
OkPScomp60294_c0_seq1	2.16252	0	-9.03607	1.27e-11	2.34e-10	no hits & (original description: evgclass=noclass,okay; aalen=128,73%,partial5;)
OkPScomp59037_c0_seq1	1.97415	0	-9.03607	1.92e-35	8.05e-33	no hits & (original description: evgclass=noclass,okay; aalen=191,99%,partial;)
OkPScomp36919_c1_seq1	1.72475	0	-9.03607	1.63e-11	2.93e-10	no hits & (original description: evgclass=noclass,okay; aalen=135,62%,partial5;)
OkPScomp26830_c0_seq1	1.72738	0	-9.03607	1.63e-11	2.93e-10	(at4g24010 : 176.0) encodes a protein similar to cellulose synthase; cellulose synthase like G1 (CSLG1); FUNCTIONS IN: cellulose synthase activity, transferase activity, transferring glycosyl groups, transferase activity; INVOLVED IN: cellulose biosynthetic process, polysaccharide biosynthetic process; LOCATED IN: membrane; EXPRESSED IN: hypocotyl, sepal, male gametophyte, flower, carpel; EXPRESS…
OkPScomp50354_c0_seq4	5.38682	0.0110037	-9.01728	1.63e-11	2.93e-10	(o48923|c71da_soybn : 521.0) Cytochrome P450 71D10 (EC 1.14.-.-) - Glycine max (Soybean) & (at3g48310 : 393.0) putative cytochrome P450; "cytochrome P450, family 71, subfamily A, polypeptide 22" (CYP71A22); FUNCTIONS IN: electron carrier activity, monooxygenase activity, iron ion binding, oxygen binding, heme binding; INVOLVED IN: oxidation reduction; LOCATED IN: cellular_component unknown; CONTA…
OkPScomp58444_c0_seq1	2.93059	0	-9.01102	1.63e-11	2.93e-10	no hits & (original description: evgclass=noclass,okay; aalen=119,94%,partial5;)
OkPScomp35577_c1_seq1	3.05941	0	-9.01102	3.55e-30	8.09e-28	no hits & (original description: evgclass=noclass,okay; aalen=121,99%,partial;)
OkPFcomp55679_c0_seq1	4.43675	0	-9.01102	2.09e-11	3.69e-10	no hits & (original description: evgclass=noclass,okay; aalen=54,65%,complete;)
OkPScomp40054_c0_seq1	788.783	1.85891	-8.99537	2.09e-11	3.69e-10	(at5g48485 : 94.0) encodes a putative apoplastic lipid transfer protein that is involved in systemic acquired resistance. Mutants in this gene exhibit wild-type local resistance to avirulent and virulent Pseudomonas syringae, but pathogenesis-related gene expression is abolished in uninoculated distant leaves and fail to develop SAR to virulent Pseudomonas or Peronospora parasitica.; DEFECTIVE IN…
OkPScomp61255_c0_seq1	1.3902	0	-8.98554	2.09e-11	3.69e-10	(o49923|adk_phypa : 115.0) Adenosine kinase (EC 2.7.1.20) (AK) (Adenosine 5-phosphotransferase) - Physcomitrella patens (Moss) & (at3g09820 : 114.0) Involved in the salvage synthesis of adenylates and methyl recycling; adenosine kinase 1 (ADK1); FUNCTIONS IN: adenosine kinase activity, copper ion binding; INVOLVED IN: response to cadmium ion, response to trehalose-6-phosphate stimulus, adenosine …
OkPScomp60640_c0_seq1	1.69626	0	-8.98554	3.73e-52	5.67e-49	no hits & (original description: evgclass=noclass,okay; aalen=177,82%,partial3;)
OkPScomp57761_c1_seq1	1.50493	0	-8.98554	2.69e-11	4.67e-10	(at1g14350 : 211.0) Encodes a putative MYB transcription factor involved in stomata development, loss of FLP activity results in a failure of guard mother cells (GMCs) to adopt the guard cell fate, thus they continue to divide resulting in abnormal stomata consisting of clusters of numerous guard cell-like cells. This phenotype is enhanced in double mutants with MYB88.; FOUR LIPS (FLP); CONTAINS …
OkPScomp46347_c0_seq1	1.90276	0	-8.98554	2.69e-11	4.67e-10	no hits & (original description: evgclass=noclass,okay; aalen=191,99%,partial;)
OkPFcomp54760_c0_seq1	1.46073	0	-8.98554	2.69e-11	4.67e-10	(at2g44020 : 385.0) Mitochondrial transcription termination factor family protein; CONTAINS InterPro DOMAIN/s: Mitochodrial transcription termination factor-related (InterPro:IPR003690); BEST Arabidopsis thaliana protein match is: Mitochondrial transcription termination factor family protein (TAIR:AT4G02990.1); Has 1566 Blast hits to 959 proteins in 76 species: Archae - 0; Bacteria - 0; Metazoa -…
OkPScomp60140_c0_seq1	1.44818	0	-8.9596	2.69e-11	4.67e-10	no hits & (original description: evgclass=noclass,okay; aalen=246,99%,partial;)
OkPScomp22616_c0_seq1	1.48624	0	-8.9596	2.69e-11	4.67e-10	(at1g34580 : 89.4) Major facilitator superfamily protein; FUNCTIONS IN: carbohydrate transmembrane transporter activity, sugar:hydrogen symporter activity; INVOLVED IN: transport, transmembrane transport; LOCATED IN: integral to membrane, membrane; EXPRESSED IN: 12 plant structures; EXPRESSED DURING: 7 growth stages; CONTAINS InterPro DOMAIN/s: Sugar transporter, conserved site (InterPro:IPR00582…
OkPScomp21283_c0_seq2	2.32084	0	-8.9596	2.69e-11	4.67e-10	no hits & (original description: evgclass=noclass,okay; aalen=122,79%,partial5;)
OkPScomp26389_c0_seq1	2.30856	0	-8.93318	3.48e-11	5.92e-10	no hits & (original description: evgclass=noclass,okay; aalen=152,99%,partial;)
OkPScomp26072_c0_seq2	2.30352	0	-8.93318	3.48e-11	5.92e-10	no hits & (original description: evgclass=noclass,okay; aalen=138,91%,partial5;)
PGSC0003DMT400014233	11.514	0.0249564	-8.93176	3.48e-11	5.92e-10	(o48956|c98a1_sorbi : 129.0) Cytochrome P450 98A1 (EC 1.14.-.-) - Sorghum bicolor (Sorghum) (Sorghum vulgare) & (at2g40890 : 125.0) encodes coumarate 3-hydroxylase (C3H), a P450-dependent monooxygenase. Involved in lignin biosynthesis and flavonoid biosynthesis. Also affects the biosynthesis of coumarins such as scopoletin and scopolin as a branching-out-pathway from the phenylpropanoid acid leve…
OkPScomp63675_c0_seq1	1.12674	0	-8.90627	4.5e-11	7.5e-10	no hits & (original description: evgclass=noclass,okay; aalen=272,88%,partial3;)
OkPScomp62336_c0_seq1	1.42824	0	-8.90627	4.5e-11	7.5e-10	no hits & (original description: evgclass=noclass,okay; aalen=241,99%,partial;)
OkPScomp60901_c0_seq1	1.47714	0	-8.90627	1.47e-29	3.1e-27	no hits & (original description: evgclass=noclass,okay; aalen=233,99%,partial;)
OkPScomp21402_c0_seq1	1.54318	0	-8.90627	5.84e-11	9.53e-10	no hits & (original description: evgclass=noclass,okay; aalen=167,75%,partial5;)
OkPFcomp35939_c0_seq1	2.11754	0	-8.90627	5.84e-11	9.53e-10	(at2g43465 : 166.0) RNA-binding ASCH domain protein; FUNCTIONS IN: molecular_function unknown; INVOLVED IN: biological_process unknown; LOCATED IN: cellular_component unknown; CONTAINS InterPro DOMAIN/s: ProFAR isomerase-like (InterPro:IPR010759), ASCH domain (InterPro:IPR007374); BEST Arabidopsis thaliana protein match is: RNA-binding ASCH domain protein (TAIR:AT3G03320.1); Has 127 Blast hits to…
OkPScomp53901_c0_seq1	150.752	0.377088	-8.90377	5.84e-11	9.53e-10	(at1g10640 : 420.0) Pectin lyase-like superfamily protein; FUNCTIONS IN: polygalacturonase activity; INVOLVED IN: carbohydrate metabolic process; LOCATED IN: cellular_component unknown; EXPRESSED IN: 18 plant structures; EXPRESSED DURING: 11 growth stages; CONTAINS InterPro DOMAIN/s: Pectin lyase fold/virulence factor (InterPro:IPR011050), Parallel beta-helix repeat (InterPro:IPR006626), Glycosid…
PGSC0003DMT400097210	2.62516	0	-8.87884	5.84e-11	9.53e-10	no hits & (original description: evgclass=noclass,okay; aalen=128,100%,complete;)
OkPScomp58648_c0_seq1	3.28782	0	-8.87884	5.84e-11	9.53e-10	no hits & (original description: evgclass=noclass,okay; aalen=101,99%,partial5;)
OkPScomp35577_c1_seq2	3.23547	0	-8.87884	9.33e-49	1.15e-45	no hits & (original description: evgclass=noclass,okay; aalen=104,99%,partial3;)
OkPScomp33421_c3_seq1	2.23283	0	-8.87884	9.92e-11	1.55e-09	no hits & (original description: evgclass=noclass,okay; aalen=101,66%,partial3;)
OkPScomp2848_c0_seq1	1.75768	0	-8.87884	9.92e-11	1.55e-09	no hits & (original description: evgclass=noclass,okay; aalen=192,99%,partial;)
OkPScomp26934_c0_seq1	2.60497	0	-8.87884	9.92e-11	1.55e-09	no hits & (original description: evgclass=noclass,okay; aalen=104,80%,partial5;)
OkPScomp26203_c0_seq1	2.30371	0	-8.87884	9.92e-11	1.55e-09	no hits & (original description: evgclass=noclass,okay; aalen=101,69%,complete;)
OkPScomp25257_c0_seq1	1.4788	0	-8.87884	9.92e-11	1.55e-09	no hits & (original description: evgclass=noclass,okay; aalen=211,92%,partial5;)
OkPScomp21843_c0_seq1	2.76822	0	-8.87884	9.92e-11	1.55e-09	no hits & (original description: evgclass=noclass,okay; aalen=122,99%,partial;)
OkPFcomp27914_c0_seq1	3.32006	0	-8.87884	9.92e-11	1.55e-09	no hits & (original description: evgclass=noclass,okay; aalen=67,66%,complete;)
OkPScomp60946_c0_seq1	1.56913	0	-8.85089	9.92e-11	1.55e-09	no hits & (original description: evgclass=noclass,okay; aalen=211,99%,partial;)
OkPScomp59028_c0_seq1	2.26455	0	-8.85089	9.92e-11	1.55e-09	no hits & (original description: evgclass=noclass,okay; aalen=108,74%,partial5;)
OkPScomp27853_c0_seq1	50.1911	0.127545	-8.84079	9.92e-11	1.55e-09	no hits & (original description: evgclass=noclass,okay; aalen=105,54%,complete-utrpoor;)
OkPScomp60295_c0_seq1	1.76011	0	-8.82238	1.3e-10	1.99e-09	no hits & (original description: evgclass=noclass,okay; aalen=184,99%,partial;)
OkPScomp60179_c0_seq1	2.09627	0	-8.82238	1.3e-10	1.99e-09	no hits & (original description: evgclass=noclass,okay; aalen=103,66%,partial5;)
OkPScomp57108_c0_seq6	2.47307	0	-8.82238	6.9e-39	3.39e-36	(at2g26060 : 139.0) embryo defective 1345 (emb1345); CONTAINS InterPro DOMAIN/s: WD40 repeat 2 (InterPro:IPR019782), WD40 repeat, conserved site (InterPro:IPR019775), WD40 repeat (InterPro:IPR001680), G-protein beta WD-40 repeat, region (InterPro:IPR020472), WD40 repeat-like-containing domain (InterPro:IPR011046), WD40-repeat-containing domain (InterPro:IPR017986), WD40/YVTN repeat-like-containin…
OkPScomp27009_c0_seq1	1.58068	0	-8.82238	1.7e-10	2.53e-09	no hits & (original description: evgclass=noclass,okay; aalen=167,81%,partial3;)
OkPScomp24807_c0_seq1	1.39751	0	-8.82238	1.7e-10	2.53e-09	no hits & (original description: evgclass=noclass,okay; aalen=232,99%,partial;)
OkPScomp24617_c1_seq1	2.72867	0	-8.82238	1.7e-10	2.53e-09	no hits & (original description: evgclass=noclass,okay; aalen=119,99%,partial;)
OkPScomp22863_c0_seq2	1.4472	0	-8.82238	1.7e-10	2.53e-09	no hits & (original description: evgclass=noclass,okay; aalen=129,57%,complete-utrpoor;)
OkPScomp21621_c0_seq1	3.34542	0	-8.82238	1.7e-10	2.53e-09	no hits & (original description: evgclass=noclass,okay; aalen=70,72%,complete;)
OkPFcomp45398_c0_seq6	1.55304	0	-8.82238	1.7e-10	2.53e-09	(at1g61370 : 257.0) S-locus lectin protein kinase family protein; FUNCTIONS IN: in 6 functions; INVOLVED IN: protein amino acid phosphorylation, recognition of pollen; LOCATED IN: endomembrane system; EXPRESSED IN: 13 plant structures; EXPRESSED DURING: 4 anthesis, F mature embryo stage, petal differentiation and expansion stage, E expanded cotyledon stage, D bilateral stage; CONTAINS InterPro DO…
OkPScomp59321_c0_seq1	1.65056	0	-8.7933	1.7e-10	2.53e-09	no hits & (original description: evgclass=noclass,okay; aalen=172,88%,partial3;)
OkPScomp58876_c0_seq1	2.33494	0	-8.7933	1.7e-10	2.53e-09	no hits & (original description: evgclass=noclass,okay; aalen=91,67%,complete;)
OkPFcomp39211_c0_seq1	3.65391	0	-8.7933	1.7e-10	2.53e-09	no hits & (original description: evgclass=noclass,okay; aalen=54,62%,complete;)
PGSC0003DMT400055560	1.30248	0	-8.76362	1.7e-10	2.53e-09	(at1g67623 : 92.4) F-box family protein; CONTAINS InterPro DOMAIN/s: F-box domain, cyclin-like (InterPro:IPR001810); BEST Arabidopsis thaliana protein match is: unknown protein (TAIR:AT1G74875.1); Has 68 Blast hits to 68 proteins in 12 species: Archae - 0; Bacteria - 0; Metazoa - 0; Fungi - 0; Plants - 68; Viruses - 0; Other Eukaryotes - 0 (source: NCBI BLink). & (reliability: 184.8) & (original …
PGSC0003DMT400030594	2.1265	0	-8.76362	1.7e-10	2.53e-09	(at5g28010 : 96.3) Polyketide cyclase/dehydrase and lipid transport superfamily protein; FUNCTIONS IN: molecular_function unknown; INVOLVED IN: response to biotic stimulus, defense response; LOCATED IN: cellular_component unknown; EXPRESSED IN: 8 plant structures; EXPRESSED DURING: 6 growth stages; CONTAINS InterPro DOMAIN/s: Bet v I allergen (InterPro:IPR000916); BEST Arabidopsis thaliana protei…
OkPScomp61698_c0_seq1	1.44944	0	-8.76362	2.24e-10	3.28e-09	no hits & (original description: evgclass=noclass,okay; aalen=215,99%,partial;)
OkPScomp60736_c0_seq1	1.5077	0	-8.76362	2.24e-10	3.28e-09	no hits & (original description: evgclass=noclass,okay; aalen=206,99%,partial;)
OkPScomp58478_c0_seq1	2.8332	0	-8.76362	2.24e-10	3.28e-09	(atmg00665 : 134.0) Mitochondrial NADH dehydrogenase subunit 5. The gene is trans-spliced from three different pre-cursors, NAD5a, NAD5b and NAD5c.; NADH dehydrogenase 5B (NAD5B); CONTAINS InterPro DOMAIN/s: NADH-plastoquinone oxidoreductase, chain 5 (InterPro:IPR003945), NADH:ubiquinone oxidoreductase, chain 5/L, N-terminal (InterPro:IPR001516), NADH:ubiquinone/plastoquinone oxidoreductase (Inte…
OkPScomp57145_c2_seq1	3.84339	0	-8.76362	2.96e-10	4.2e-09	no hits & (original description: evgclass=noclass,okay; aalen=76,94%,complete;)
OkPScomp26680_c0_seq1	1.01164	0	-8.76362	2.96e-10	4.2e-09	no hits & (original description: evgclass=noclass,okay; aalen=280,90%,complete;)
OkPScomp26172_c0_seq1	1.87558	0	-8.76362	2.96e-10	4.2e-09	(p36444|maoc_flapr : 86.3) NADP-dependent malic enzyme, chloroplast precursor (EC 1.1.1.40) (NADP-ME) - Flaveria pringlei & (at5g25880 : 82.4) The malic enzyme (EC 1.1.1.40) encoded by the ATNADP-ME3 is presumably cytosolic and restricted in its expression by both developmental and cell-specific signals.; NADP-malic enzyme 3 (NADP-ME3); FUNCTIONS IN: malate dehydrogenase (oxaloacetate-decarboxyla…
OkPFcomp53152_c0_seq30	18.1626	0.0560398	-8.51322	2.96e-10	4.2e-09	(at3g14610 : 240.0) putative cytochrome P450; "cytochrome P450, family 72, subfamily A, polypeptide 7" (CYP72A7); FUNCTIONS IN: electron carrier activity, monooxygenase activity, iron ion binding, oxygen binding, heme binding; INVOLVED IN: oxidation reduction; LOCATED IN: endoplasmic reticulum; EXPRESSED IN: 16 plant structures; EXPRESSED DURING: 6 growth stages; CONTAINS InterPro DOMAIN/s: Cytoc…
OkPScomp22019_c0_seq1	17.3351	0.0540962	-8.49687	2.96e-10	4.2e-09	(p17407|21kd_dauca : 216.0) 21 kDa protein precursor (1.2 protein) - Daucus carota (Carrot) & (at5g62350 : 200.0) Plant invertase/pectin methylesterase inhibitor superfamily protein; FUNCTIONS IN: enzyme inhibitor activity, pectinesterase inhibitor activity, pectinesterase activity; INVOLVED IN: response to salt stress; LOCATED IN: endomembrane system; EXPRESSED IN: 22 plant structures; EXPRESSED…
OkPFcomp24938_c1_seq1	80.4066	0.282983	-8.40601	2.96e-10	4.2e-09	(at3g48700 : 168.0) carboxyesterase 13 (CXE13); FUNCTIONS IN: hydrolase activity; INVOLVED IN: metabolic process; LOCATED IN: cellular_component unknown; EXPRESSED IN: 6 plant structures; EXPRESSED DURING: F mature embryo stage, petal differentiation and expansion stage, E expanded cotyledon stage, D bilateral stage; CONTAINS InterPro DOMAIN/s: Lipase, GDXG, active site (InterPro:IPR002168), Alph…
PGSC0003DMT400025206	2.71887	0.00879986	-8.35349	2.96e-10	4.2e-09	(at3g09510 : 90.5) Ribonuclease H-like superfamily protein; FUNCTIONS IN: nucleic acid binding; INVOLVED IN: biological_process unknown; LOCATED IN: cellular_component unknown; CONTAINS InterPro DOMAIN/s: Polynucleotidyl transferase, ribonuclease H fold (InterPro:IPR012337), RNA-directed DNA polymerase (reverse transcriptase), related (InterPro:IPR015706); BEST Arabidopsis thaliana protein match …
PGSC0003DMT400013094	9.65504	0.0435286	-7.96621	2.96e-10	4.2e-09	(p11670|prb1_tobac : 299.0) Basic form of pathogenesis-related protein 1 precursor (PRP 1) - Nicotiana tabacum (Common tobacco) & (at4g33720 : 204.0) CAP (Cysteine-rich secretory proteins, Antigen 5, and Pathogenesis-related 1 protein) superfamily protein; FUNCTIONS IN: molecular_function unknown; INVOLVED IN: biological_process unknown; LOCATED IN: endomembrane system, extracellular region; EXPR…
PGSC0003DMT400006637	6.39677	0.0311609	-7.88605	2.96e-10	4.2e-09	(at1g17640 : 239.0) RNA-binding (RRM/RBD/RNP motifs) family protein; FUNCTIONS IN: RNA binding, nucleotide binding, nucleic acid binding; INVOLVED IN: biological_process unknown; LOCATED IN: cellular_component unknown; EXPRESSED IN: 15 plant structures; EXPRESSED DURING: 7 growth stages; CONTAINS InterPro DOMAIN/s: RNA recognition motif, RNP-1 (InterPro:IPR000504), Nucleotide-binding, alpha-beta …
OkPFcomp25526_c0_seq1	26.7553	0.132983	-7.87306	1.16e-31	3.21e-29	no hits & (original description: evgclass=noclass,okay; aalen=116,62%,partial5;)
OkPScomp21973_c0_seq1	70.4256	0.36094	-7.86377	1.53e-31	4.15e-29	no hits & (original description: evgclass=main,okay,match:PGSC0003DMT400059753,pct:99/45/-sense; aalen=131,54%,partial5-utrpoor;)
OkPScomp56561_c1_seq3	3.98052	0.0184225	-7.83776	4.34e-43	3.22e-40	no hits & (original description: evgclass=noclass,okay; aalen=247,72%,partial3;)
OkPScomp52673_c0_seq3	247.021	1.29724	-7.83571	1.41e-25	1.81e-23	(p14009|14kd_dauca : 132.0) 14 kDa proline-rich protein DC2.15 precursor - Daucus carota (Carrot) & (at2g45180 : 123.0) Bifunctional inhibitor/lipid-transfer protein/seed storage 2S albumin superfamily protein; FUNCTIONS IN: lipid binding; INVOLVED IN: lipid transport; LOCATED IN: chloroplast thylakoid membrane; EXPRESSED IN: 22 plant structures; EXPRESSED DURING: 13 growth stages; CONTAINS Inter…
OkPScomp45010_c0_seq2	15.985	0.0791429	-7.83111	8.61e-28	1.49e-25	(at5g10830 : 166.0) S-adenosyl-L-methionine-dependent methyltransferases superfamily protein; FUNCTIONS IN: methyltransferase activity; INVOLVED IN: metabolic process; LOCATED IN: cellular_component unknown; EXPRESSED IN: 11 plant structures; EXPRESSED DURING: 6 growth stages; CONTAINS InterPro DOMAIN/s: Methyltransferase type 11 (InterPro:IPR013216); BEST Arabidopsis thaliana protein match is: S…
OkPFcomp49157_c0_seq1	22.5926	0.119472	-7.79986	4.97e-30	1.11e-27	(at1g15230 : 86.3) unknown protein; FUNCTIONS IN: molecular_function unknown; INVOLVED IN: biological_process unknown; LOCATED IN: cellular_component unknown; EXPRESSED IN: 24 plant structures; EXPRESSED DURING: 15 growth stages; Has 26 Blast hits to 26 proteins in 12 species: Archae - 0; Bacteria - 0; Metazoa - 0; Fungi - 0; Plants - 26; Viruses - 0; Other Eukaryotes - 0 (source: NCBI BLink). & …
OkPFcomp48557_c1_seq2	15.0057	0.0779887	-7.79263	7.61e-32	2.15e-29	no hits & (original description: evgclass=noclass,okay; aalen=236,98%,partial5;)
OkPScomp21946_c0_seq1	50.0955	0.271961	-7.78322	4.5e-39	2.28e-36	no hits & (original description: evgclass=noclass,okay; aalen=215,55%,complete-utrpoor;)
OkPScomp41429_c0_seq1	7.78197	0.0420613	-7.75213	3.92e-22	3.51e-20	(o81974|c71d8_soybn : 480.0) Cytochrome P450 71D8 (EC 1.14.-.-) (P450 CP7) - Glycine max (Soybean) & (at3g26300 : 358.0) putative cytochrome P450; "cytochrome P450, family 71, subfamily B, polypeptide 34" (CYP71B34); FUNCTIONS IN: electron carrier activity, monooxygenase activity, iron ion binding, oxygen binding, heme binding; INVOLVED IN: oxidation reduction; LOCATED IN: endomembrane system; EX…
OkPScomp46712_c0_seq1	111.207	0.620082	-7.74897	9.65e-42	6.04e-39	(original description: evgclass=main,okay,match:PGSC0003DMT400011782,pct:99/100/.; aalen=159,58%,complete-utrpoor;)
OkPScomp57927_c0_seq1	8.40287	0.0443538	-7.73878	7.26e-27	1.12e-24	no hits & (original description: evgclass=noclass,okay; aalen=234,83%,complete;)
PGSC0003DMT400035977	376.236	2.13358	-7.72899	7.88e-34	2.89e-31	no hits & (original description: evgclass=noclass,okay; aalen=192,100%,complete;)
OkPScomp58549_c0_seq1	2.09288	0.0106651	-7.69894	2.24e-29	4.63e-27	(original description: evgclass=noclass,okay; aalen=584,99%,partial;)
OkPScomp47521_c0_seq1	33.7462	0.201095	-7.6452	1.24e-39	6.41e-37	(at5g61030 : 162.0) encodes a glycine-rich RNA binding protein. Gene expression is induced by cold.; glycine-rich RNA-binding protein 3 (GR-RBP3); FUNCTIONS IN: RNA binding, copper ion binding, ATP binding; INVOLVED IN: response to cold; LOCATED IN: mitochondrion; EXPRESSED IN: 19 plant structures; EXPRESSED DURING: 9 growth stages; CONTAINS InterPro DOMAIN/s: RNA recognition motif, glycine rich …
PGSC0003DMT400013090	174.38	1.07655	-7.60493	5.52e-31	1.43e-28	(at2g14610 : 181.0) PR1 gene expression is induced in response to a variety of pathogens. It is a useful molecular marker for the SAR response. Though the Genbank record for the cDNA associated to this gene is called PR-1-like, the sequence actually corresponds to PR1. Expression of this gene is salicylic-acid responsive.; pathogenesis-related gene 1 (PR1); FUNCTIONS IN: molecular_function unknow…
OkPFcomp53902_c1_seq10	7.84242	0.0479316	-7.57484	5.13e-41	2.98e-38	no hits & (original description: evgclass=main,okay,match:PGSC0003DMT400080335,pct:99/97/.; aalen=211,40%,complete-utrbad;)
OkPScomp57733_c2_seq4	6.02189	0.0371007	-7.5158	3.16e-26	4.55e-24	(at3g14470 : 92.4) NB-ARC domain-containing disease resistance protein; FUNCTIONS IN: protein binding; INVOLVED IN: apoptosis, defense response; LOCATED IN: endomembrane system; EXPRESSED IN: 23 plant structures; EXPRESSED DURING: 14 growth stages; CONTAINS InterPro DOMAIN/s: Leucine-rich repeat-containing protein (InterPro:IPR015766), NB-ARC (InterPro:IPR002182), Leucine-rich repeat (InterPro:IP…
OkPScomp42553_c1_seq2	9.59887	0.0591384	-7.5158	5.88e-43	4.27e-40	no hits & (original description: evgclass=noclass,okay; aalen=136,64%,complete;)
PGSC0003DMT400076709	10.5147	0.0672679	-7.50894	3.02e-21	2.39e-19	(at3g10190 : 130.0) Calcium-binding EF-hand family protein; FUNCTIONS IN: calcium ion binding; INVOLVED IN: biological_process unknown; LOCATED IN: plasma membrane; EXPRESSED IN: 18 plant structures; EXPRESSED DURING: 8 growth stages; CONTAINS InterPro DOMAIN/s: EF-Hand 1, calcium-binding site (InterPro:IPR018247), EF-HAND 2 (InterPro:IPR018249), EF-hand-like domain (InterPro:IPR011992), Calcium-…
OkPScomp57876_c0_seq1	24.9466	0.162582	-7.50656	3.63e-37	1.66e-34	no hits & (original description: evgclass=noclass,okay; aalen=161,52%,complete-utrpoor;)
OkPFcomp35857_c0_seq1	6.74787	0.0431938	-7.49214	4.31e-41	2.55e-38	(p27141|cahc_tobac : 373.0) Carbonic anhydrase, chloroplast precursor (EC 4.2.1.1) (Carbonate dehydratase) - Nicotiana tabacum (Common tobacco) & (at3g01500 : 333.0) Encodes a putative beta-carbonic anhydrase betaCA1. Together with betaCA4 (At1g70410) regulates CO2-controlled stomatal movements in guard cells.; carbonic anhydrase 1 (CA1); FUNCTIONS IN: carbonate dehydratase activity, zinc ion bin…
OkPScomp39906_c0_seq1	6.35071	0.0422512	-7.40499	1.01e-29	2.2e-27	no hits & (original description: evgclass=noclass,okay; aalen=214,72%,complete;)
OkPScomp37042_c0_seq1	4.14035	0.0275457	-7.40499	1.11e-24	1.32e-22	no hits & (original description: evgclass=noclass,okay; aalen=383,84%,complete;)
OkPFcomp48230_c0_seq4	97.4473	0.686873	-7.40168	1.11e-24	1.32e-22	no hits & (original description: evgclass=noclass,okay; aalen=100,92%,partial5;)
OkPScomp54819_c0_seq2	17.9934	0.127502	-7.3712	3.04e-29	6.03e-27	no hits & (original description: evgclass=noclass,okay; aalen=140,57%,complete-utrpoor;)
OkPFcomp48489_c0_seq1	54.5793	0.405638	-7.33234	5.86e-34	2.18e-31	(at1g71695 : 432.0) Peroxidase superfamily protein; FUNCTIONS IN: peroxidase activity, heme binding; INVOLVED IN: response to oxidative stress, oxidation reduction; LOCATED IN: cell wall, vacuole, membrane, plant-type cell wall; EXPRESSED IN: 23 plant structures; EXPRESSED DURING: 13 growth stages; CONTAINS InterPro DOMAIN/s: Haem peroxidase (InterPro:IPR010255), Plant peroxidase (InterPro:IPR000…
PGSC0003DMT400046604	1.7282	0.0117423	-7.28418	2.95e-27	4.74e-25	(at5g62960 : 355.0) unknown protein; BEST Arabidopsis thaliana protein match is: unknown protein (TAIR:AT1G10660.1); Has 35333 Blast hits to 34131 proteins in 2444 species: Archae - 798; Bacteria - 22429; Metazoa - 974; Fungi - 991; Plants - 531; Viruses - 0; Other Eukaryotes - 9610 (source: NCBI BLink). & (reliability: 710.0) & (original description: evgclass=main,okay,match:OkPFcomp43798_c0_seq…
OkPFcomp53152_c0_seq10	16.1436	0.121541	-7.2741	5.92e-24	6.56e-22	(at3g14650 : 222.0) putative cytochrome P450; "cytochrome P450, family 72, subfamily A, polypeptide 11" (CYP72A11); FUNCTIONS IN: electron carrier activity, monooxygenase activity, iron ion binding, oxygen binding, heme binding; INVOLVED IN: oxidation reduction; LOCATED IN: endomembrane system; EXPRESSED IN: 22 plant structures; EXPRESSED DURING: 13 growth stages; CONTAINS InterPro DOMAIN/s: Cyto…
OkPScomp51074_c0_seq2	2.21192	0.0161148	-7.27404	5.92e-24	6.56e-22	no hits & (original description: evgclass=noclass,okay; aalen=342,44%,complete-utrbad;)
OkPScomp22283_c0_seq1	4.77537	0.0347905	-7.27404	4.75e-35	1.9e-32	no hits & (original description: evgclass=noclass,okay; aalen=246,68%,complete;)
OkPScomp57902_c0_seq1	13.8331	0.105598	-7.25413	1.17e-29	2.48e-27	no hits & (original description: evgclass=noclass,okay; aalen=184,78%,complete;)
PGSC0003DMT400009324	10.686	0.0843755	-7.22159	5.87e-37	2.64e-34	(at5g19730 : 451.0) Pectin lyase-like superfamily protein; FUNCTIONS IN: pectinesterase activity; INVOLVED IN: cell wall modification; LOCATED IN: cell wall, plant-type cell wall, cytoplasm; EXPRESSED IN: 17 plant structures; EXPRESSED DURING: 8 growth stages; CONTAINS InterPro DOMAIN/s: Pectinesterase, active site (InterPro:IPR018040), Pectin lyase fold/virulence factor (InterPro:IPR011050), Pec…
OkPScomp44076_c1_seq3	5.82236	0.0413185	-7.2215	1.27e-18	7.29e-17	no hits & (original description: evgclass=noclass,okay; aalen=142,94%,partial5;)
OkPScomp58233_c0_seq1	2.36708	0.0169234	-7.21078	1.39e-27	2.34e-25	(at5g66850 : 300.0) member of MEKK subfamily; mitogen-activated protein kinase kinase kinase 5 (MAPKKK5); FUNCTIONS IN: protein serine/threonine kinase activity, protein kinase activity, kinase activity, ATP binding; INVOLVED IN: protein amino acid phosphorylation; LOCATED IN: plasma membrane; EXPRESSED IN: 22 plant structures; EXPRESSED DURING: 15 growth stages; CONTAINS InterPro DOMAIN/s: Prote…
OkPScomp59021_c0_seq1	2.70449	0.0207279	-7.11056	4.46e-23	4.37e-21	no hits & (original description: evgclass=noclass,okay; aalen=261,86%,partial3;)
PGSC0003DMT400084487	141.495	1.23897	-7.1017	4.46e-23	4.37e-21	no hits & (original description: evgclass=main,okay,match:OkPFcomp25978_c0_seq1,pct:99/100/.; aalen=140,50%,complete-utrpoor;)
OkPScomp22036_c0_seq1	4.21121	0.0330694	-7.07554	1.85e-27	3.07e-25	(at5g48485 : 80.1) encodes a putative apoplastic lipid transfer protein that is involved in systemic acquired resistance. Mutants in this gene exhibit wild-type local resistance to avirulent and virulent Pseudomonas syringae, but pathogenesis-related gene expression is abolished in uninoculated distant leaves and fail to develop SAR to virulent Pseudomonas or Peronospora parasitica.; DEFECTIVE IN…
OkPScomp22116_c0_seq1	4.58507	0.0388729	-7.0554	1.15e-29	2.47e-27	(at4g23160 : 209.0) Encodes a cysteine-rich receptor-like protein kinase.; cysteine-rich RLK (RECEPTOR-like protein kinase) 8 (CRK8); FUNCTIONS IN: kinase activity; INVOLVED IN: protein amino acid phosphorylation; CONTAINS InterPro DOMAIN/s: Protein kinase, ATP binding site (InterPro:IPR017441), Reverse transcriptase, RNA-dependent DNA polymerase (InterPro:IPR013103), Serine/threonine-protein kin…
OkPScomp45182_c1_seq1	4.07481	0.0348553	-7.04258	3.2e-18	1.72e-16	(at1g21280 : 102.0) CONTAINS InterPro DOMAIN/s: Retrotransposon gag protein (InterPro:IPR005162); Has 707 Blast hits to 705 proteins in 25 species: Archae - 0; Bacteria - 0; Metazoa - 4; Fungi - 0; Plants - 703; Viruses - 0; Other Eukaryotes - 0 (source: NCBI BLink). & (reliability: 204.0) & (original description: evgclass=noclass,okay; aalen=293,81%,partial3;)
OkPScomp47052_c1_seq2	2.63302	0.0230367	-7.01003	3.65e-18	1.96e-16	no hits & (original description: evgclass=noclass,okay; aalen=294,54%,partial5-utrpoor;)
OkPScomp42605_c0_seq1	141.395	1.31981	-7.00402	1.46e-17	7.09e-16	no hits & (original description: evgclass=noclass,okay; aalen=103,99%,partial;)
OkPScomp27923_c1_seq1	9.95358	0.096647	-6.8912	5.06e-38	2.41e-35	no hits & (original description: evgclass=noclass,okay; aalen=193,99%,partial;)
PGSC0003DMT400097427	4.81031	0.0472659	-6.84266	2.24e-17	1.06e-15	(at4g22530 : 164.0) S-adenosyl-L-methionine-dependent methyltransferases superfamily protein; FUNCTIONS IN: methyltransferase activity; INVOLVED IN: metabolic process; LOCATED IN: cellular_component unknown; EXPRESSED IN: 19 plant structures; EXPRESSED DURING: 11 growth stages; CONTAINS InterPro DOMAIN/s: Methyltransferase type 11 (InterPro:IPR013216); BEST Arabidopsis thaliana protein match is: …
OkPScomp20849_c0_seq1	3.28711	0.032299	-6.84266	1.3e-21	1.08e-19	(at1g76150 : 92.0) Encodes a monofunctional enoyl-CoA hydratase 2, involved in the degradation of even cis-unsaturated fatty acids, gene expression is enhanced during the first 2 days of germination, as well as in senescent leaves.; enoyl-CoA hydratase 2 (ECH2); FUNCTIONS IN: oxidoreductase activity, 3R-hydroxyacyl-CoA dehydratase activity; INVOLVED IN: fatty acid beta-oxidation, unsaturated, eve…
OkPScomp29397_c0_seq1	4.39677	0.0452929	-6.82185	1.54e-21	1.28e-19	(at4g20830 : 124.0) FAD-binding Berberine family protein; FUNCTIONS IN: electron carrier activity, oxidoreductase activity, FAD binding, catalytic activity; INVOLVED IN: response to oxidative stress; LOCATED IN: apoplast, plasma membrane, plant-type cell wall; EXPRESSED IN: 26 plant structures; EXPRESSED DURING: 14 growth stages; CONTAINS InterPro DOMAIN/s: FAD-binding, type 2 (InterPro:IPR016166…
PGSC0003DMT400008870	1.09491	0.0109266	-6.8203	2.6e-21	2.09e-19	(at5g17680 : 574.0) disease resistance protein (TIR-NBS-LRR class), putative; FUNCTIONS IN: transmembrane receptor activity, ATP binding; INVOLVED IN: signal transduction, defense response, apoptosis, innate immune response; LOCATED IN: intrinsic to membrane; EXPRESSED IN: 14 plant structures; EXPRESSED DURING: 6 growth stages; CONTAINS InterPro DOMAIN/s: Leucine-rich repeat, typical subtype (Int…
OkPScomp57541_c2_seq2	13.9208	0.147671	-6.81611	1.11e-34	4.34e-32	(at1g64950 : 422.0) member of CYP89A; "cytochrome P450, family 89, subfamily A, polypeptide 5" (CYP89A5); FUNCTIONS IN: electron carrier activity, monooxygenase activity, iron ion binding, oxygen binding, heme binding; INVOLVED IN: oxidation reduction; LOCATED IN: endoplasmic reticulum; EXPRESSED IN: callus; CONTAINS InterPro DOMAIN/s: Cytochrome P450 (InterPro:IPR001128), Cytochrome P450, conser…
OkPScomp49097_c0_seq1	14.6927	0.152173	-6.81408	3.77e-23	3.75e-21	(at3g23250 : 152.0) Member of the R2R3 factor gene family.; myb domain protein 15 (MYB15); CONTAINS InterPro DOMAIN/s: SANT, DNA-binding (InterPro:IPR001005), Homeodomain-like (InterPro:IPR009057), Myb, DNA-binding (InterPro:IPR014778), HTH transcriptional regulator, Myb-type, DNA-binding (InterPro:IPR017930), Homeodomain-related (InterPro:IPR012287), Myb transcription factor (InterPro:IPR015495)…
OkPScomp47708_c1_seq1	254.943	2.75592	-6.79853	3.2e-20	2.21e-18	(at5g48485 : 91.3) encodes a putative apoplastic lipid transfer protein that is involved in systemic acquired resistance. Mutants in this gene exhibit wild-type local resistance to avirulent and virulent Pseudomonas syringae, but pathogenesis-related gene expression is abolished in uninoculated distant leaves and fail to develop SAR to virulent Pseudomonas or Peronospora parasitica.; DEFECTIVE IN…
OkPScomp53508_c0_seq1	21.8695	0.235191	-6.79223	3.2e-20	2.21e-18	(at1g49320 : 129.0) Encodes USPL1, a BURP domain protein targeted to the protein storage vacuoles. Overexpression of USPL1 affects seed development, protein storage vacuoles and lipid vesicles morphology and function.; unknown seed protein like 1 (USPL1); CONTAINS InterPro DOMAIN/s: BURP (InterPro:IPR004873); BEST Arabidopsis thaliana protein match is: BURP domain-containing protein (TAIR:AT5G256…
OkPScomp21776_c0_seq1	2.60962	0.026739	-6.78226	1.84e-24	2.15e-22	no hits & (original description: evgclass=noclass,okay; aalen=427,91%,partial3;)
PGSC0003DMT400034382	603.71	6.7157	-6.75933	4.29e-20	2.91e-18	(p14009|14kd_dauca : 132.0) 14 kDa proline-rich protein DC2.15 precursor - Daucus carota (Carrot) & (at2g45180 : 123.0) Bifunctional inhibitor/lipid-transfer protein/seed storage 2S albumin superfamily protein; FUNCTIONS IN: lipid binding; INVOLVED IN: lipid transport; LOCATED IN: chloroplast thylakoid membrane; EXPRESSED IN: 22 plant structures; EXPRESSED DURING: 13 growth stages; CONTAINS Inter…
OkPScomp27923_c0_seq1	12.7833	0.138852	-6.75508	6.57e-32	1.89e-29	no hits & (original description: evgclass=noclass,okay; aalen=205,91%,complete;)
OkPScomp58163_c0_seq1	3.62335	0.0394463	-6.74215	2.05e-24	2.39e-22	no hits & (original description: evgclass=noclass,okay; aalen=327,51%,complete-utrpoor;)
OkPFcomp42397_c0_seq5	21.3344	0.238654	-6.73776	2.93e-36	1.28e-33	no hits & (original description: evgclass=noclass,okay; aalen=172,47%,complete-utrpoor;)
OkWFcomp56401_c0_seq1	415.885	4.86283	-6.68617	1.24e-30	3.06e-28	(at5g55450 : 81.6) Bifunctional inhibitor/lipid-transfer protein/seed storage 2S albumin superfamily protein; FUNCTIONS IN: lipid binding; INVOLVED IN: response to other organism, lipid transport; LOCATED IN: endomembrane system; EXPRESSED IN: 15 plant structures; EXPRESSED DURING: 13 growth stages; CONTAINS InterPro DOMAIN/s: Bifunctional inhibitor/plant lipid transfer protein/seed storage (Inte…
OkPFcomp22102_c0_seq1	3.64121	0.0375096	-6.68437	7.82e-20	5.11e-18	no hits & (original description: evgclass=noclass,okay; aalen=116,70%,partial5;)
OkPScomp27820_c0_seq1	2.99906	0.0332161	-6.67006	3.21e-37	1.49e-34	no hits & (original description: evgclass=noclass,okay; aalen=375,99%,partial;)
OkPFcomp41272_c0_seq4	8.55066	0.0952534	-6.6617	2.52e-25	3.17e-23	no hits & (original description: evgclass=noclass,okay; aalen=83,64%,complete;)
OkPScomp26427_c0_seq1	1.91922	0.0206593	-6.62103	6.66e-24	7.36e-22	no hits & (original description: evgclass=noclass,okay; aalen=301,99%,partial;)
OkPScomp21660_c0_seq1	2.67436	0.0306841	-6.61917	7.6e-31	1.96e-28	no hits & (original description: evgclass=noclass,okay; aalen=386,95%,complete;)
OkPScomp47059_c2_seq1	37.7574	0.467348	-6.596	7.17e-36	3.09e-33	no hits & (original description: evgclass=noclass,okay; aalen=189,70%,partial3;)
OkPFcomp35436_c0_seq1	7.07309	0.0826371	-6.59304	4.5e-15	1.48e-13	(at4g01150 : 89.7) unknown protein; FUNCTIONS IN: molecular_function unknown; INVOLVED IN: biological_process unknown; LOCATED IN: chloroplast thylakoid membrane, chloroplast, plastoglobule; EXPRESSED IN: 22 plant structures; EXPRESSED DURING: 14 growth stages; Has 30201 Blast hits to 17322 proteins in 780 species: Archae - 12; Bacteria - 1396; Metazoa - 17338; Fungi - 3422; Plants - 5037; Viruse…
PGSC0003DMT400081716	1.06949	0.0128612	-6.58274	3.75e-19	2.28e-17	(at4g23160 : 394.0) Encodes a cysteine-rich receptor-like protein kinase.; cysteine-rich RLK (RECEPTOR-like protein kinase) 8 (CRK8); FUNCTIONS IN: kinase activity; INVOLVED IN: protein amino acid phosphorylation; CONTAINS InterPro DOMAIN/s: Protein kinase, ATP binding site (InterPro:IPR017441), Reverse transcriptase, RNA-dependent DNA polymerase (InterPro:IPR013103), Serine/threonine-protein kin…
OkPScomp36977_c0_seq1	8.15633	0.0908606	-6.57162	4.18e-19	2.52e-17	no hits & (original description: evgclass=noclass,okay; aalen=61,90%,complete;)
OkPScomp58020_c0_seq1	4.9647	0.0616106	-6.56295	9.32e-15	2.89e-13	no hits & (original description: evgclass=noclass,okay; aalen=318,63%,complete;)
OkPScomp53438_c0_seq4	3.64176	0.0438858	-6.5484	8.06e-19	4.68e-17	(at5g16990 : 378.0) molecular function has not been defined, was shown involved in oxidative stress tolerance.; Zinc-binding dehydrogenase family protein; FUNCTIONS IN: oxidoreductase activity, binding, zinc ion binding, catalytic activity; INVOLVED IN: response to oxidative stress; LOCATED IN: plasma membrane; EXPRESSED IN: 26 plant structures; EXPRESSED DURING: 13 growth stages; CONTAINS InterP…
OkPFcomp49367_c0_seq2	3.99092	0.0499794	-6.54017	1.93e-31	5.19e-29	(at5g16970 : 492.0) encodes a 2-alkenal reductase (EC 1.3.1.74), plays a key role in the detoxification of reactive carbonyls; alkenal reductase (AER); FUNCTIONS IN: 2-alkenal reductase activity; INVOLVED IN: response to oxidative stress, response to cadmium ion, response to cyclopentenone; LOCATED IN: cytosol, nucleus; EXPRESSED IN: 17 plant structures; EXPRESSED DURING: 11 growth stages; CONTAI…
OkPScomp22084_c0_seq1	4.24486	0.0521373	-6.52094	1.13e-18	6.49e-17	no hits & (original description: evgclass=noclass,okay; aalen=227,95%,partial5;)
OkPScomp25754_c0_seq1	1.74929	0.0201913	-6.52046	4.23e-21	3.31e-19	no hits & (original description: evgclass=noclass,okay; aalen=309,100%,partial;)
PGSC0003DMT400016127	1.93485	0.0226054	-6.503	1.97e-14	5.76e-13	(at1g21150 : 85.9) Mitochondrial transcription termination factor family protein; CONTAINS InterPro DOMAIN/s: Mitochodrial transcription termination factor-related (InterPro:IPR003690); BEST Arabidopsis thaliana protein match is: Mitochondrial transcription termination factor family protein (TAIR:AT5G07900.1); Has 922 Blast hits to 791 proteins in 36 species: Archae - 0; Bacteria - 0; Metazoa - 9…
OkPScomp58216_c0_seq1	2.84649	0.0354159	-6.50233	5.11e-24	5.72e-22	(at1g21280 : 110.0) CONTAINS InterPro DOMAIN/s: Retrotransposon gag protein (InterPro:IPR005162); Has 707 Blast hits to 705 proteins in 25 species: Archae - 0; Bacteria - 0; Metazoa - 4; Fungi - 0; Plants - 703; Viruses - 0; Other Eukaryotes - 0 (source: NCBI BLink). & (reliability: 220.0) & (original description: evgclass=noclass,okay; aalen=277,78%,partial3;)
OkPScomp43899_c0_seq2	2.6618	0.0333344	-6.49294	2.24e-18	1.23e-16	(at1g33970 : 261.0) P-loop containing nucleoside triphosphate hydrolases superfamily protein; FUNCTIONS IN: GTP binding; INVOLVED IN: response to bacterium; LOCATED IN: cellular_component unknown; EXPRESSED IN: 22 plant structures; EXPRESSED DURING: 13 growth stages; CONTAINS InterPro DOMAIN/s: AIG1 (InterPro:IPR006703); BEST Arabidopsis thaliana protein match is: P-loop containing nucleoside tri…
OkPScomp33496_c0_seq2	1.54091	0.0182252	-6.48532	1.49e-22	1.4e-20	no hits & (original description: evgclass=noclass,okay; aalen=246,72%,complete;)
OkPFcomp54998_c0_seq1	2.65523	0.0314049	-6.48532	3.18e-18	1.71e-16	no hits & (original description: evgclass=noclass,okay; aalen=148,75%,partial5;)
OkPScomp58472_c0_seq1	2.79366	0.035216	-6.48349	3.51e-14	9.76e-13	no hits & (original description: evgclass=noclass,okay; aalen=230,65%,complete;)
OkPScomp41337_c0_seq1	2.60268	0.0328086	-6.48349	4.26e-14	1.17e-12	(at4g23160 : 224.0) Encodes a cysteine-rich receptor-like protein kinase.; cysteine-rich RLK (RECEPTOR-like protein kinase) 8 (CRK8); FUNCTIONS IN: kinase activity; INVOLVED IN: protein amino acid phosphorylation; CONTAINS InterPro DOMAIN/s: Protein kinase, ATP binding site (InterPro:IPR017441), Reverse transcriptase, RNA-dependent DNA polymerase (InterPro:IPR013103), Serine/threonine-protein kin…
OkPFcomp24926_c0_seq1	77.4004	1.05469	-6.4646	4.53e-18	2.38e-16	(at1g06620 : 434.0) encodes a protein whose sequence is similar to a 2-oxoglutarate-dependent dioxygenase; 2-oxoglutarate (2OG) and Fe(II)-dependent oxygenase superfamily protein; CONTAINS InterPro DOMAIN/s: Oxoglutarate/iron-dependent oxygenase (InterPro:IPR005123); BEST Arabidopsis thaliana protein match is: 2-oxoglutarate (2OG) and Fe(II)-dependent oxygenase superfamily protein (TAIR:AT3G61400…
OkPScomp58480_c0_seq1	2.76732	0.035349	-6.46439	5.1e-18	2.66e-16	no hits & (original description: evgclass=noclass,okay; aalen=213,60%,partial5;)
OkPScomp20483_c0_seq1	3.06795	0.0400799	-6.46329	5.19e-14	1.42e-12	no hits & (original description: evgclass=noclass,okay; aalen=389,83%,complete;)
OkPFcomp25729_c0_seq1	13.4791	0.184477	-6.44573	5.19e-14	1.42e-12	(at1g07750 : 247.0) RmlC-like cupins superfamily protein; FUNCTIONS IN: copper ion binding, zinc ion binding, nutrient reservoir activity; INVOLVED IN: biological_process unknown; LOCATED IN: cellular_component unknown; EXPRESSED IN: 26 plant structures; EXPRESSED DURING: 14 growth stages; CONTAINS InterPro DOMAIN/s: Cupin, RmlC-type (InterPro:IPR011051), Cupin 1 (InterPro:IPR006045), RmlC-like j…
PGSC0003DMT400005181	3.48616	0.0472063	-6.42749	5.75e-18	2.96e-16	(at1g09750 : 504.0) Eukaryotic aspartyl protease family protein; FUNCTIONS IN: aspartic-type endopeptidase activity; INVOLVED IN: proteolysis; LOCATED IN: apoplast, cell wall, plant-type cell wall; EXPRESSED IN: 22 plant structures; EXPRESSED DURING: 14 growth stages; CONTAINS InterPro DOMAIN/s: Peptidase aspartic (InterPro:IPR021109), Peptidase aspartic, catalytic (InterPro:IPR009007), Peptidase…
OkPScomp54231_c0_seq1	9.08154	0.125927	-6.42413	5.75e-18	2.96e-16	(at2g18570 : 366.0) UDP-Glycosyltransferase superfamily protein; FUNCTIONS IN: transferase activity, transferring glycosyl groups; INVOLVED IN: metabolic process; LOCATED IN: cellular_component unknown; CONTAINS InterPro DOMAIN/s: UDP-glucuronosyl/UDP-glucosyltransferase (InterPro:IPR002213); BEST Arabidopsis thaliana protein match is: UDP-Glycosyltransferase superfamily protein (TAIR:AT2G18560.1…
OkPScomp56443_c3_seq5	69.2877	0.970861	-6.42238	7.97e-34	2.89e-31	(at2g16500 : 373.0) encodes a arginine decarboxylase (ADC), a rate-limiting enzyme that catalyzes the first step of polyamine (PA) biosynthesis via ADC pathway in Arabidopsis thaliana. Arabidopsis genome has two ADC paralogs, ADC1 and ADC2. Double mutant analysis showed that ADC genes are essential for the production of PA, and are required for normal seed development. Promoter region of ADC1 con…
OkPScomp32450_c0_seq1	5.54384	0.0732575	-6.41552	7.32e-18	3.7e-16	no hits & (original description: evgclass=noclass,okay; aalen=170,99%,partial;)
OkPScomp52003_c0_seq1	13.7718	0.192962	-6.41469	2.7e-20	1.9e-18	(at1g09750 : 509.0) Eukaryotic aspartyl protease family protein; FUNCTIONS IN: aspartic-type endopeptidase activity; INVOLVED IN: proteolysis; LOCATED IN: apoplast, cell wall, plant-type cell wall; EXPRESSED IN: 22 plant structures; EXPRESSED DURING: 14 growth stages; CONTAINS InterPro DOMAIN/s: Peptidase aspartic (InterPro:IPR021109), Peptidase aspartic, catalytic (InterPro:IPR009007), Peptidase…
OkPScomp39576_c0_seq1	35.5514	0.502103	-6.40458	1.82e-28	3.35e-26	no hits & (original description: evgclass=noclass,okay; aalen=174,78%,partial5;)
OkPScomp58758_c0_seq1	2.18679	0.027566	-6.39353	8.57e-22	7.31e-20	no hits & (original description: evgclass=noclass,okay; aalen=226,99%,partial;)
OkPScomp54192_c0_seq1	2.43815	0.0307345	-6.39353	1.23e-27	2.09e-25	(at2g36290 : 96.3) alpha/beta-Hydrolases superfamily protein; FUNCTIONS IN: hydrolase activity; INVOLVED IN: biological_process unknown; LOCATED IN: endoplasmic reticulum; EXPRESSED IN: 24 plant structures; EXPRESSED DURING: 13 growth stages; CONTAINS InterPro DOMAIN/s: Alpha/beta hydrolase fold-1 (InterPro:IPR000073); BEST Arabidopsis thaliana protein match is: alpha/beta-Hydrolases superfamily …
OkPScomp50856_c0_seq1	6.54314	0.0882891	-6.38538	2.36e-32	7.03e-30	(at3g54810 : 141.0) Encodes a protein containing a GATA type zinc finger domain that is expressed in the embryo axis and involved in germination. Mutants have a reduced rate of germination even when stratified.; BLUE MICROPYLAR END 3 (BME3); CONTAINS InterPro DOMAIN/s: Zinc finger, NHR/GATA-type (InterPro:IPR013088), Transcription factor, GATA, plant (InterPro:IPR016679), Zinc finger, GATA-type (…
OkPFcomp50857_c0_seq3	3.93516	0.0530987	-6.38538	1.53e-17	7.44e-16	no hits & (original description: evgclass=noclass,okay; aalen=139,59%,partial5-utrpoor;)
PGSC0003DMT400006804	1.1713	0.0149619	-6.37445	5.06e-29	9.91e-27	no hits & (original description: evgclass=main,okay,match:OkPScomp62552_c0_seq1,pct:98/100/.; aalen=416,100%,complete;)
OkPFcomp23104_c0_seq1	6.66043	0.0850786	-6.37445	9.59e-30	2.11e-27	no hits & (original description: evgclass=noclass,okay; aalen=56,77%,complete;)
OkPScomp43710_c0_seq1	7.56098	0.108927	-6.35422	1.75e-13	4.34e-12	no hits & (original description: evgclass=noclass,okay; aalen=183,53%,complete-utrpoor;)
OkPFcomp21852_c0_seq1	104.169	1.53959	-6.3478	1.75e-13	4.34e-12	(at1g52340 : 219.0) Encodes a cytosolic short-chain dehydrogenase/reductase involved in the conversion of xanthoxin to ABA-aldehyde during ABA biosynthesis. Mutants are insensitive to sucrose and glucose.; ABA DEFICIENT 2 (ABA2); CONTAINS InterPro DOMAIN/s: NAD(P)-binding domain (InterPro:IPR016040), Glucose/ribitol dehydrogenase (InterPro:IPR002347), Short-chain dehydrogenase/reductase SDR (Inte…
OkPScomp47052_c0_seq1	1.61155	0.0211495	-6.33551	2.24e-17	1.06e-15	no hits & (original description: evgclass=noclass,okay; aalen=294,99%,partial;)
OkPFcomp53874_c0_seq2	4.33501	0.0568915	-6.33551	2.24e-17	1.06e-15	no hits & (original description: evgclass=noclass,okay; aalen=109,99%,partial;)
PGSC0003DMT400001066	1.38453	0.0184225	-6.31564	2.15e-13	5.26e-12	(at2g28790 : 376.0) Pathogenesis-related thaumatin superfamily protein; CONTAINS InterPro DOMAIN/s: Thaumatin, pathogenesis-related (InterPro:IPR001938); BEST Arabidopsis thaliana protein match is: Pathogenesis-related thaumatin superfamily protein (TAIR:AT1G75800.1); Has 1542 Blast hits to 1521 proteins in 166 species: Archae - 0; Bacteria - 19; Metazoa - 54; Fungi - 86; Plants - 1377; Viruses -…
OkPScomp22281_c0_seq2	7.48048	0.112416	-6.27724	2.15e-13	5.26e-12	no hits & (original description: evgclass=noclass,okay; aalen=108,49%,complete-utrpoor;)
OkPFcomp40286_c0_seq6	1.87601	0.0256753	-6.27506	1.34e-23	1.42e-21	(at3g57090 : 154.0) Encodes a protein with similarity to yeast FIS proteins. These membrane anchored proteins bind DRP proteins and function during organelle division. FIS1B is expressed ubiquitously and appears to be involved in peroxisome division.; BIGYIN; FUNCTIONS IN: binding; INVOLVED IN: peroxisome fission, mitochondrion organization; LOCATED IN: mitochondrion, peroxisome, chloroplast; EXP…
OkPScomp33772_c0_seq2	2.08036	0.0288847	-6.25434	3.77e-33	1.29e-30	no hits & (original description: evgclass=noclass,okay; aalen=118,54%,partial3-utrpoor;)
OkPScomp29536_c0_seq2	4.84606	0.0733053	-6.2519	3.28e-13	7.8e-12	(at1g74030 : 209.0) Encodes the plastid-localized phosphoenolpyruvate enolase. Mutant plants have abnormal trichomes.; enolase 1 (ENO1); FUNCTIONS IN: phosphopyruvate hydratase activity; INVOLVED IN: trichome morphogenesis; LOCATED IN: chloroplast; EXPRESSED IN: 26 plant structures; EXPRESSED DURING: 13 growth stages; CONTAINS InterPro DOMAIN/s: Enolase (InterPro:IPR000941), Enolase, C-terminal (…
OkPScomp40501_c1_seq2	4.97024	0.0759836	-6.23665	3.28e-13	7.8e-12	no hits & (original description: evgclass=noclass,okay; aalen=246,99%,partial;)
OkPScomp58705_c0_seq1	2.57811	0.0385924	-6.23576	4.06e-13	9.56e-12	no hits & (original description: evgclass=noclass,okay; aalen=225,69%,complete;)
OkPScomp60373_c0_seq1	1.13744	0.0160251	-6.23331	8.18e-21	6.21e-19	(at3g19620 : 98.2) Glycosyl hydrolase family protein; FUNCTIONS IN: hydrolase activity, hydrolyzing O-glycosyl compounds; INVOLVED IN: carbohydrate metabolic process; LOCATED IN: cell wall; EXPRESSED IN: 14 plant structures; EXPRESSED DURING: LP.04 four leaves visible, 4 anthesis, LP.10 ten leaves visible, C globular stage, petal differentiation and expansion stage; CONTAINS InterPro DOMAIN/s: Gl…
OkPScomp54860_c0_seq2	5.50653	0.0873415	-6.22844	7.79e-13	1.76e-11	(at4g32300 : 231.0) S-domain-2 5 (SD2-5); FUNCTIONS IN: carbohydrate binding, protein kinase activity, kinase activity; INVOLVED IN: protein amino acid autophosphorylation; LOCATED IN: plasma membrane; EXPRESSED IN: 25 plant structures; EXPRESSED DURING: 15 growth stages; CONTAINS InterPro DOMAIN/s: Curculin-like (mannose-binding) lectin (InterPro:IPR001480), Protein kinase, ATP binding site (Int…
OkPScomp51690_c1_seq4	82.7772	1.34947	-6.206	9.72e-13	2.17e-11	no hits & (original description: evgclass=main,okay,match:PGSC0003DMT400072537,pct:98/39/-sense; aalen=230,64%,partial5;)
OkPScomp49305_c0_seq1	1.935	0.0298998	-6.18999	5.78e-19	3.42e-17	(at5g67150 : 272.0) HXXXD-type acyl-transferase family protein; FUNCTIONS IN: transferase activity, transferring acyl groups other than amino-acyl groups, transferase activity; INVOLVED IN: biological_process unknown; LOCATED IN: cellular_component unknown; EXPRESSED IN: 22 plant structures; EXPRESSED DURING: 13 growth stages; CONTAINS InterPro DOMAIN/s: Transferase (InterPro:IPR003480); BEST Ara…
OkPScomp20844_c0_seq1	5.26656	0.0813795	-6.18999	7.04e-19	4.12e-17	no hits & (original description: evgclass=noclass,okay; aalen=117,76%,partial5;)
PGSC0003DMT400035250	49.1486	0.828278	-6.15853	1.86e-16	7.7e-15	(at1g78950 : 815.0) Terpenoid cyclases family protein; CONTAINS InterPro DOMAIN/s: Terpene synthase, conserved site (InterPro:IPR002365), Squalene cyclase (InterPro:IPR018333), Terpenoid cylases/protein prenyltransferase alpha-alpha toroid (InterPro:IPR008930), Prenyltransferase/squalene oxidase (InterPro:IPR001330); BEST Arabidopsis thaliana protein match is: camelliol C synthase 1 (TAIR:AT1G789…
OkPScomp53438_c0_seq11	3.07814	0.0487429	-6.15469	1.21e-12	2.66e-11	(at5g16990 : 318.0) molecular function has not been defined, was shown involved in oxidative stress tolerance.; Zinc-binding dehydrogenase family protein; FUNCTIONS IN: oxidoreductase activity, binding, zinc ion binding, catalytic activity; INVOLVED IN: response to oxidative stress; LOCATED IN: plasma membrane; EXPRESSED IN: 26 plant structures; EXPRESSED DURING: 13 growth stages; CONTAINS InterP…
OkPScomp59495_c0_seq1	1.72705	0.0258526	-6.14599	7.44e-26	1e-23	(at3g49910 : 155.0) Translation protein SH3-like family protein; FUNCTIONS IN: structural constituent of ribosome; INVOLVED IN: response to cold, translation; LOCATED IN: in 8 components; EXPRESSED IN: 24 plant structures; EXPRESSED DURING: 13 growth stages; CONTAINS InterPro DOMAIN/s: Translation protein SH3-like (InterPro:IPR008991), Ribosomal protein L26, eukaryotic/archaeal (InterPro:IPR00575…
OkPScomp56206_c0_seq3	1.99742	0.0298998	-6.14599	6.02e-32	1.75e-29	(at3g46530 : 135.0) Confers resistance to the biotrophic oomycete, Peronospora parasitica. Encodes an NBS-LRR type R protein with a putative amino-terminal leucine zipper. Fungal protein ATR13 induces RPP13 gene expression and disease resistance.; RECOGNITION OF PERONOSPORA PARASITICA 13 (RPP13); FUNCTIONS IN: ATP binding; INVOLVED IN: defense response, incompatible interaction, defense response,…
OkPScomp51968_c1_seq5	3.83578	0.0635778	-6.14556	3.25e-16	1.3e-14	(at2g02990 : 95.1) member of the ribonuclease T2 family, responds to inorganic phosphate starvation, and inhibits production of anthocyanin. Also involved in wound-induced signaling independent of jasmonic acid.; ribonuclease 1 (RNS1); FUNCTIONS IN: ribonuclease activity, endoribonuclease activity; INVOLVED IN: cellular response to phosphate starvation, aging, response to wounding, anthocyanin bi…
OkPScomp20903_c0_seq1	3.29168	0.0543712	-6.14093	3.25e-16	1.3e-14	no hits & (original description: evgclass=noclass,okay; aalen=254,55%,partial3-utrpoor;)
PGSC0003DMT400009116	6.26076	0.105847	-6.13966	6.88e-32	1.96e-29	(at1g35710 : 275.0) Protein kinase family protein with leucine-rich repeat domain; FUNCTIONS IN: protein serine/threonine kinase activity, protein tyrosine kinase activity, protein kinase activity, ATP binding; INVOLVED IN: transmembrane receptor protein tyrosine kinase signaling pathway, protein amino acid phosphorylation; LOCATED IN: endomembrane system; EXPRESSED IN: 22 plant structures; EXPRE…
OkPScomp44392_c1_seq1	2.68069	0.0435286	-6.11851	4.99e-16	1.93e-14	no hits & (original description: evgclass=noclass,okay; aalen=286,99%,partial;)
OkPScomp20559_c0_seq1	3.21983	0.0522829	-6.11851	3.03e-12	6.19e-11	no hits & (original description: evgclass=noclass,okay; aalen=238,99%,partial;)
OkPFcomp49096_c2_seq2	585.089	10.187	-6.11338	3.03e-12	6.19e-11	(q96471|dcam_iponi : 493.0) S-adenosylmethionine decarboxylase proenzyme (EC 4.1.1.50) (AdoMetDC) (SamDC) [Contains: S-adenosylmethionine decarboxylase alpha chain; S-adenosylmethionine decarboxylase beta chain] - Ipomoea nil (Japanese morning glory) (Pharbitis ni & (at3g25570 : 416.0) Adenosylmethionine decarboxylase family protein; FUNCTIONS IN: adenosylmethionine decarboxylase activity; INVOLV…
OkPScomp57361_c0_seq2	22.7261	0.39586	-6.10871	3.34e-21	2.64e-19	(at1g74190 : 172.0) receptor like protein 15 (RLP15); INVOLVED IN: signal transduction; LOCATED IN: endomembrane system; CONTAINS InterPro DOMAIN/s: Leucine-rich repeat-containing N-terminal domain, type 2 (InterPro:IPR013210), Leucine-rich repeat (InterPro:IPR001611); BEST Arabidopsis thaliana protein match is: receptor like protein 13 (TAIR:AT1G74170.1); Has 128946 Blast hits to 31204 proteins …
OkPFcomp52662_c1_seq1	4.18013	0.0717688	-6.09477	6.44e-20	4.26e-18	(at2g45570 : 357.0) member of CYP76C; "cytochrome P450, family 76, subfamily C, polypeptide 2" (CYP76C2); FUNCTIONS IN: electron carrier activity, monooxygenase activity, iron ion binding, oxygen binding, heme binding; INVOLVED IN: oxidation reduction; EXPRESSED IN: stem, sepal, male gametophyte, carpel, stamen; EXPRESSED DURING: 4 anthesis; CONTAINS InterPro DOMAIN/s: Cytochrome P450 (InterPro:I…
OkPScomp43838_c0_seq1	8.52817	0.14855	-6.07395	5.53e-26	7.64e-24	(o04235|ssrp1_vicfa : 106.0) FACT complex subunit SSRP1 (Facilitates chromatin transcription complex subunit SSRP1) (Recombination signal sequence recognition protein 1) - Vicia faba (Broad bean) & (at3g28730 : 105.0) encodes a component of the FAcilitates Chromatin Transcription (FACT) complex, SSRP1. Along with STP16 binds to the promoter of FLC.; high mobility group (HMG); CONTAINS InterPro DO…
OkPScomp54678_c0_seq1	22.2283	0.39824	-6.06203	8.93e-16	3.32e-14	(at2g22570 : 327.0) encodes a nicotinamidase that converts nicotinamide into nicotinic acid. As such the encoded enzyme is involved in the pyridine nucleotide salvage pathway which may be connected to the de novo NAD biosynthesis through the ABA signaling pathway.; nicotinamidase 1 (NIC1); CONTAINS InterPro DOMAIN/s: Isochorismatase-like (InterPro:IPR000868); Has 35333 Blast hits to 34131 protein…
OkPScomp44967_c0_seq2	3.67472	0.0586749	-6.05305	8.93e-16	3.32e-14	no hits & (original description: evgclass=noclass,okay; aalen=87,82%,complete;)
OkPFcomp51906_c0_seq4	3.42974	0.0586749	-6.04329	9.45e-33	3.09e-30	(at5g38280 : 187.0) putative receptor serine/threonine kinase PR5K (PR5K) mRNA, PR5-like receptor kinase; PR5-like receptor kinase (PR5K); FUNCTIONS IN: transmembrane receptor protein serine/threonine kinase activity, kinase activity; INVOLVED IN: response to fungus; LOCATED IN: endomembrane system; EXPRESSED IN: 6 plant structures; EXPRESSED DURING: petal differentiation and expansion stage; CON…
OkPScomp57215_c2_seq1	26.2145	0.473856	-6.04317	2.26e-30	5.24e-28	no hits & (original description: evgclass=noclass,okay; aalen=158,100%,partial;)
OkPScomp58670_c0_seq1	2.61281	0.0451019	-6.03036	7.13e-21	5.44e-19	no hits & (original description: evgclass=noclass,okay; aalen=276,99%,partial;)
OkPScomp21580_c0_seq1	2.40159	0.0414558	-6.03036	1.01e-20	7.66e-19	no hits & (original description: evgclass=noclass,okay; aalen=268,89%,partial3;)
OkPScomp59777_c0_seq1	1.80391	0.0292915	-6.02885	1.86e-27	3.08e-25	no hits & (original description: evgclass=noclass,okay; aalen=189,89%,partial5;)
OkPScomp32146_c0_seq2	2.55022	0.0414099	-6.02885	9.96e-12	1.87e-10	no hits & (original description: evgclass=noclass,okay; aalen=150,99%,partial;)
OkPFcomp18157_c0_seq2	5.65552	0.0985121	-6.01732	2.55e-15	8.77e-14	no hits & (original description: evgclass=noclass,okay; aalen=126,99%,partial;)
OkPScomp62513_c0_seq1	1.22372	0.0202131	-6.00423	2.59e-25	3.25e-23	no hits & (original description: evgclass=noclass,okay; aalen=171,55%,complete-utrpoor;)
OkPScomp20527_c0_seq1	2.698	0.044565	-6.00423	2.98e-15	1.01e-13	no hits & (original description: evgclass=noclass,okay; aalen=114,81%,partial3;)
OkPScomp58926_c0_seq1	2.30472	0.0405136	-6.00416	2.98e-15	1.01e-13	no hits & (original description: evgclass=noclass,okay; aalen=226,73%,complete;)
OkPScomp57918_c0_seq1	13.055	0.242856	-6.00409	1.27e-11	2.34e-10	no hits & (original description: evgclass=noclass,okay; aalen=321,89%,partial5;)
OkPScomp57209_c1_seq1	8.34294	0.151762	-5.986	1.27e-11	2.34e-10	(at5g47880 : 244.0) Encodes a eukaryotic release factor 1 homolog. Cosuppression of the genes expression results affects cell elongation of the inflorescence stem, specifically the internodes, and radial cell division. Expression of the protein is primarily observed in the vascular system and in actively growing and elongating zones.; eukaryotic release factor 1-1 (ERF1-1); FUNCTIONS IN: translat…
OkPScomp42850_c0_seq2	3.52413	0.0592319	-5.97919	3.48e-15	1.16e-13	no hits & (original description: evgclass=noclass,okay; aalen=105,99%,partial;)
OkPScomp38334_c0_seq2	1.42589	0.0239658	-5.97919	1.63e-11	2.93e-10	no hits & (original description: evgclass=noclass,okay; aalen=260,99%,partial;)
OkPScomp61436_c0_seq1	1.77611	0.0318051	-5.97747	1.63e-11	2.93e-10	no hits & (original description: evgclass=noclass,okay; aalen=392,99%,partial;)
OkPScomp40962_c0_seq2	2.86133	0.0523805	-5.97685	4.06e-15	1.34e-13	no hits & (original description: evgclass=noclass,okay; aalen=357,99%,partial;)
OkPFcomp40619_c0_seq1	42.8339	0.81854	-5.96623	1.27e-25	1.67e-23	(at5g02500 : 227.0) encodes a member of heat shock protein 70 family.; heat shock cognate protein 70-1 (HSC70-1); FUNCTIONS IN: ATP binding; INVOLVED IN: protein folding, response to cold, response to virus, response to heat; LOCATED IN: cytosol, apoplast, chloroplast, plasma membrane, membrane; EXPRESSED IN: 27 plant structures; EXPRESSED DURING: 16 growth stages; CONTAINS InterPro DOMAIN/s: Hea…
OkPScomp57874_c0_seq1	18.4096	0.35227	-5.96431	2.67e-17	1.26e-15	no hits & (original description: evgclass=noclass,okay; aalen=179,67%,partial5;)
OkPScomp52600_c1_seq1	4.8922	0.0907139	-5.95836	2.09e-11	3.69e-10	(at5g44390 : 179.0) FAD-binding Berberine family protein; FUNCTIONS IN: electron carrier activity, oxidoreductase activity, FAD binding, catalytic activity; LOCATED IN: endomembrane system; EXPRESSED IN: cotyledon, embryo, hypocotyl, root, stamen; EXPRESSED DURING: 4 anthesis, C globular stage; CONTAINS InterPro DOMAIN/s: FAD-linked oxidase, FAD-binding, subdomain 2 (InterPro:IPR016168), FAD-bind…
OkPScomp21881_c0_seq1	14.5082	0.277293	-5.9546	2.09e-11	3.69e-10	no hits & (original description: evgclass=noclass,okay; aalen=144,80%,complete;)
OkPScomp20960_c0_seq2	2.44216	0.044565	-5.95028	5.57e-15	1.81e-13	no hits & (original description: evgclass=noclass,okay; aalen=240,86%,complete;)
PGSC0003DMT400006367	157.348	3.0789	-5.94324	3e-17	1.4e-15	(at5g48485 : 98.6) encodes a putative apoplastic lipid transfer protein that is involved in systemic acquired resistance. Mutants in this gene exhibit wild-type local resistance to avirulent and virulent Pseudomonas syringae, but pathogenesis-related gene expression is abolished in uninoculated distant leaves and fail to develop SAR to virulent Pseudomonas or Peronospora parasitica.; DEFECTIVE IN…
OkPScomp28693_c1_seq1	12.7237	0.247256	-5.93553	1.31e-25	1.71e-23	no hits & (original description: evgclass=noclass,okay; aalen=251,99%,partial;)
OkPScomp29537_c1_seq1	2.61447	0.0455409	-5.92776	1.34e-25	1.73e-23	no hits & (original description: evgclass=noclass,okay; aalen=136,99%,partial;)
PGSC0003DMT400054084	6.57504	0.128553	-5.92673	3.79e-17	1.74e-15	(at2g36640 : 179.0) Encodes putative phosphotyrosine protein belonging to late embryogenesis abundant (LEA) protein in group 3 that might be involved in maturation and desiccation tolerance of seeds. RFLP and CAPS mapping place it on chromosome 4 but the nucleotide sequence maps it to chromosome 2.; embryonic cell protein 63 (ECP63); INVOLVED IN: embryo development ending in seed dormancy; LOCATE…
OkPScomp28693_c0_seq1	10.8951	0.212294	-5.91869	5.68e-23	5.53e-21	no hits & (original description: evgclass=noclass,okay; aalen=132,75%,partial5;)
OkPScomp20974_c1_seq1	2.31721	0.0435286	-5.9085	7.65e-15	2.44e-13	no hits & (original description: evgclass=noclass,okay; aalen=286,99%,partial;)
OkPFcomp48100_c2_seq1	6.27382	0.121017	-5.90145	1.94e-30	4.69e-28	no hits & (original description: evgclass=noclass,okay; aalen=110,71%,complete;)
OkPScomp56827_c0_seq13	2.1487	0.0381208	-5.90134	7.86e-24	8.57e-22	(at5g67090 : 180.0) Subtilisin-like serine endopeptidase family protein; FUNCTIONS IN: identical protein binding, serine-type endopeptidase activity; INVOLVED IN: proteolysis, negative regulation of catalytic activity; LOCATED IN: endomembrane system; EXPRESSED IN: 9 plant structures; EXPRESSED DURING: 4 anthesis, petal differentiation and expansion stage, D bilateral stage; CONTAINS InterPro DOM…
OkPScomp47444_c2_seq2	1.9182	0.0340314	-5.90134	3.48e-11	5.92e-10	(at4g23160 : 144.0) Encodes a cysteine-rich receptor-like protein kinase.; cysteine-rich RLK (RECEPTOR-like protein kinase) 8 (CRK8); FUNCTIONS IN: kinase activity; INVOLVED IN: protein amino acid phosphorylation; CONTAINS InterPro DOMAIN/s: Protein kinase, ATP binding site (InterPro:IPR017441), Reverse transcriptase, RNA-dependent DNA polymerase (InterPro:IPR013103), Serine/threonine-protein kin…
OkPScomp58073_c0_seq1	4.54247	0.0888128	-5.89779	9.28e-24	1e-21	no hits & (original description: evgclass=noclass,okay; aalen=196,70%,complete;)
OkPScomp59645_c0_seq1	1.72639	0.0327512	-5.8943	1.17e-20	8.7e-19	(at3g57050 : 202.0) Encodes second enzyme in the methionine biosynthetic pathway; cystathionine beta-lyase (CBL); FUNCTIONS IN: cystathionine beta-lyase activity; INVOLVED IN: L-methionine biosynthetic process from L-homoserine via cystathionine; LOCATED IN: chloroplast; EXPRESSED IN: 23 plant structures; EXPRESSED DURING: 13 growth stages; CONTAINS InterPro DOMAIN/s: Pyridoxal phosphate-dependen…
OkPScomp59326_c0_seq1	2.22205	0.0401659	-5.87443	1.47e-14	4.4e-13	no hits & (original description: evgclass=noclass,okay; aalen=155,99%,partial;)
OkPScomp46779_c0_seq2	4.67195	0.0904217	-5.86548	8.69e-17	3.8e-15	(at5g06060 : 129.0) NAD(P)-binding Rossmann-fold superfamily protein; FUNCTIONS IN: oxidoreductase activity, binding, catalytic activity; INVOLVED IN: oxidation reduction, metabolic process; EXPRESSED IN: 23 plant structures; EXPRESSED DURING: 14 growth stages; CONTAINS InterPro DOMAIN/s: Short-chain dehydrogenase/reductase, conserved site (InterPro:IPR020904), NAD(P)-binding domain (InterPro:IPR…
PGSC0003DMT400026954	7.76025	0.157068	-5.86389	4.5e-11	7.5e-10	no hits & (original description: evgclass=noclass,okay; aalen=137,57%,complete-utrpoor;)
OkPScomp44392_c0_seq1	9.23403	0.186242	-5.85296	4.5e-11	7.5e-10	no hits & (original description: evgclass=noclass,okay; aalen=134,100%,partial;)
OkPScomp20914_c0_seq1	3.34145	0.0653309	-5.85085	2.24e-18	1.23e-16	(at1g76160 : 247.0) SKU5 similar 5 (sks5); FUNCTIONS IN: oxidoreductase activity, copper ion binding; INVOLVED IN: oxidation reduction; LOCATED IN: apoplast, cell wall, plant-type cell wall; EXPRESSED IN: 24 plant structures; EXPRESSED DURING: 13 growth stages; CONTAINS InterPro DOMAIN/s: Multicopper oxidase, type 3 (InterPro:IPR011707), Cupredoxin (InterPro:IPR008972), Multicopper oxidase, type …
OkPFcomp49474_c0_seq2	3.69624	0.0722675	-5.85085	1.73e-14	5.12e-13	(at4g14930 : 96.7) Survival protein SurE-like phosphatase/nucleotidase; FUNCTIONS IN: hydrolase activity, acid phosphatase activity; INVOLVED IN: biological_process unknown; LOCATED IN: cellular_component unknown; EXPRESSED IN: 22 plant structures; EXPRESSED DURING: 15 growth stages; CONTAINS InterPro DOMAIN/s: Survival protein SurE-like phosphatase/nucleotidase (InterPro:IPR002828); BEST Arabido…
OkPFcomp37299_c1_seq1	4.99909	0.0977404	-5.85085	2.04e-14	5.93e-13	no hits & (original description: evgclass=noclass,okay; aalen=118,92%,partial3;)
OkPScomp21877_c0_seq1	14.5549	0.300679	-5.84245	5.84e-11	9.53e-10	no hits & (original description: evgclass=noclass,okay; aalen=118,71%,partial3;)
PGSC0003DMT400042648	7.65575	0.15773	-5.83827	5.84e-11	9.53e-10	no hits & (original description: evgclass=maina2,okay,match:OkPScomp46759_c0_seq1,pct:99/100/.; aalen=127,53%,complete-utrpoor;)
PGSC0003DMT400031897	141.054	2.99144	-5.82838	2.41e-14	6.92e-13	(q6yxt7|gun19_orysa : 661.0) Endoglucanase 19 precursor (EC 3.2.1.4) (Endo-1,4-beta glucanase 19) - Oryza sativa (Rice) & (at4g02290 : 621.0) glycosyl hydrolase 9B13 (GH9B13); FUNCTIONS IN: hydrolase activity, hydrolyzing O-glycosyl compounds, catalytic activity; INVOLVED IN: carbohydrate metabolic process; LOCATED IN: endomembrane system; EXPRESSED IN: 20 plant structures; EXPRESSED DURING: 9 gr…
OkPScomp32778_c0_seq1	1.47179	0.0276474	-5.81905	2.63e-20	1.87e-18	(at1g61550 : 186.0) S-locus lectin protein kinase family protein; FUNCTIONS IN: in 6 functions; INVOLVED IN: protein amino acid phosphorylation, recognition of pollen; LOCATED IN: endomembrane system; EXPRESSED IN: sperm cell, root; CONTAINS InterPro DOMAIN/s: Curculin-like (mannose-binding) lectin (InterPro:IPR001480), PAN-2 domain (InterPro:IPR013227), Apple-like (InterPro:IPR003609), S-locus r…
OkPScomp51405_c0_seq1	6.00978	0.125619	-5.81745	4.41e-18	2.33e-16	(at1g21280 : 129.0) CONTAINS InterPro DOMAIN/s: Retrotransposon gag protein (InterPro:IPR005162); Has 707 Blast hits to 705 proteins in 25 species: Archae - 0; Bacteria - 0; Metazoa - 4; Fungi - 0; Plants - 703; Viruses - 0; Other Eukaryotes - 0 (source: NCBI BLink). & (reliability: 258.0) & (original description: evgclass=noclass,okay; aalen=297,99%,partial;)
OkPFcomp41682_c0_seq3	4.16592	0.0873959	-5.81219	2.85e-14	8.11e-13	no hits & (original description: evgclass=noclass,okay; aalen=252,59%,complete-utrpoor;)
OkPScomp57955_c0_seq1	7.15748	0.15238	-5.80715	2.85e-14	8.11e-13	no hits & (original description: evgclass=noclass,okay; aalen=403,82%,complete;)
OkPFcomp24190_c0_seq1	26970	582.324	-5.80319	2.85e-14	8.11e-13	no hits & (original description: evgclass=noclass,okay; aalen=1949,70%,complete;)
OkPScomp43870_c0_seq2	7.86765	0.168435	-5.79101	3.16e-22	2.84e-20	no hits & (original description: evgclass=noclass,okay; aalen=295,99%,partial;)
OkPScomp22761_c0_seq1	1.76587	0.0359948	-5.7908	3.72e-20	2.54e-18	no hits & (original description: evgclass=noclass,okay; aalen=308,88%,partial3;)
PGSC0003DMT400059046	34.4715	0.75579	-5.77936	2.23e-30	5.24e-28	(at5g49360 : 1119.0) Encodes a bifunctional {beta}-D-xylosidase/{alpha}-L-arabinofuranosidase required for pectic arabinan modification. Located in the extracellular matrix. Gene is expressed specifically in tissues undergoing secondary wall thickening. This is a member of glycosyl hydrolase family 3 and has six other closely related members.; beta-xylosidase 1 (BXL1); FUNCTIONS IN: alpha-N-arabi…
OkPScomp21287_c0_seq1	2.62567	0.0540962	-5.77539	1.3e-10	1.99e-09	(at1g43670 : 142.0) Inositol monophosphatase family protein; FUNCTIONS IN: fructose 1,6-bisphosphate 1-phosphatase activity, phosphoric ester hydrolase activity; INVOLVED IN: carbohydrate metabolic process, fructose metabolic process; LOCATED IN: cellular_component unknown; EXPRESSED IN: 25 plant structures; EXPRESSED DURING: 16 growth stages; CONTAINS InterPro DOMAIN/s: Fructose-1,6-bisphosphata…
OkPScomp42761_c1_seq1	1.59554	0.0311955	-5.76146	5.28e-20	3.54e-18	(p93263|mete_mescr : 203.0) 5-methyltetrahydropteroyltriglutamate--homocysteine methyltransferase (EC 2.1.1.14) (Vitamin-B12-independent methionine synthase isozyme) (Cobalamin-independent methionine synthase isozyme) - Mesembryanthemum crystallinum (Common ice pl & (at5g17920 : 198.0) Encodes a cytosolic cobalamin-independent methionine synthase, involved in methionine regeneration via the activ…
PGSC0003DMT400066685	1.55487	0.0323829	-5.75981	5.67e-20	3.79e-18	(at2g23610 : 206.0) Encodes a protein shown to have carboxylesterase activity, methyl IAA esterase activity, and methyl jasmonate esterase activity in vitro. This protein does not act on methyl salicylate, MeGA4, or MEGA9 in vitro.; methyl esterase 3 (MES3); CONTAINS InterPro DOMAIN/s: Alpha/beta hydrolase fold-1 (InterPro:IPR000073); BEST Arabidopsis thaliana protein match is: methyl esterase 4 …
OkPScomp58088_c0_seq1	4.02956	0.0877373	-5.75858	1.14e-23	1.22e-21	no hits & (original description: evgclass=noclass,okay; aalen=307,72%,complete;)
OkPScomp44134_c0_seq5	5.92038	0.128907	-5.75217	1.14e-30	2.85e-28	(at3g48000 : 199.0) Encodes a putative (NAD+) aldehyde dehydrogenase.; aldehyde dehydrogenase 2B4 (ALDH2B4); FUNCTIONS IN: 3-chloroallyl aldehyde dehydrogenase activity, aldehyde dehydrogenase (NAD) activity, ATP binding; INVOLVED IN: response to cadmium ion; LOCATED IN: mitochondrion, chloroplast; EXPRESSED IN: 24 plant structures; EXPRESSED DURING: 14 growth stages; CONTAINS InterPro DOMAIN/s: …
OkPScomp58756_c0_seq1	2.36219	0.0471468	-5.73178	7.18e-22	6.22e-20	(at1g10130 : 87.8) Encodes a golgi localized P2A-type Ca2+ ATPase involved in Mn nutrition and homeostasis.; endoplasmic reticulum-type calcium-transporting ATPase 3 (ECA3); FUNCTIONS IN: manganese-transporting ATPase activity, calcium-transporting ATPase activity, calmodulin binding; INVOLVED IN: manganese ion transport, calcium ion transport, root development, manganese ion homeostasis; LOCATED…
OkPScomp25572_c0_seq1	2.42323	0.0483651	-5.73178	6.74e-14	1.81e-12	no hits & (original description: evgclass=noclass,okay; aalen=78,61%,complete;)
OkPScomp21382_c0_seq1	2.35704	0.0501804	-5.72814	2.41e-29	4.93e-27	no hits & (original description: evgclass=noclass,okay; aalen=149,60%,partial5;)
OkPFcomp18488_c0_seq1	3.27274	0.0712587	-5.72681	8.03e-14	2.11e-12	no hits & (original description: evgclass=noclass,okay; aalen=217,82%,partial3;)
OkPScomp39120_c0_seq1	6.92359	0.152483	-5.72613	2.24e-10	3.28e-09	no hits & (original description: evgclass=noclass,okay; aalen=104,63%,partial3;)
PGSC0003DMT400083252	11.1033	0.252805	-5.71905	9.58e-14	2.49e-12	(at1g55120 : 266.0) Encodes a protein with fructan exohydrolase (FEH) activity acting on levan-type fructans (6-FEH, levanase). The enzyme does not have invertase activity.; beta-fructofuranosidase 5 (FRUCT5); FUNCTIONS IN: hydrolase activity, hydrolyzing O-glycosyl compounds, levanase activity; INVOLVED IN: carbohydrate metabolic process; EXPRESSED IN: 23 plant structures; EXPRESSED DURING: 13 g…
OkPScomp58200_c0_seq1	3.51276	0.0756254	-5.71204	1.25e-19	8e-18	no hits & (original description: evgclass=noclass,okay; aalen=142,86%,complete;)
OkPScomp22799_c0_seq1	2.20662	0.0475058	-5.71204	1.28e-18	7.33e-17	(p93110|acea_cucma : 282.0) Isocitrate lyase (EC 4.1.3.1) (Isocitrase) (Isocitratase) (ICL) - Cucurbita maxima (Pumpkin) (Winter squash) & (at3g21720 : 268.0) Encodes a glyoxylate cycle enzyme isocitrate lyase (ICL).; isocitrate lyase (ICL); FUNCTIONS IN: isocitrate lyase activity, catalytic activity; INVOLVED IN: carboxylic acid metabolic process, metabolic process; LOCATED IN: cellular_componen…
OkPScomp58157_c0_seq1	3.71928	0.0845025	-5.6972	2.96e-10	4.2e-09	(at2g33150 : 326.0) Encodes an organellar (peroxisome, glyoxysome) 3-ketoacyl-CoA thiolase, involved in fatty acid b-oxidation during germination and subsequent seedling growth. Mutants have defects in glyoxysomal fatty acid beta-oxidation. EC2.3.1.16 thiolase.; peroxisomal 3-ketoacyl-CoA thiolase 3 (PKT3); FUNCTIONS IN: acetyl-CoA C-acyltransferase activity; INVOLVED IN: fatty acid beta-oxidatio…
OkPScomp25728_c0_seq1	2.04542	0.0450476	-5.67929	2.96e-10	4.2e-09	(at1g21280 : 102.0) CONTAINS InterPro DOMAIN/s: Retrotransposon gag protein (InterPro:IPR005162); Has 707 Blast hits to 705 proteins in 25 species: Archae - 0; Bacteria - 0; Metazoa - 4; Fungi - 0; Plants - 703; Viruses - 0; Other Eukaryotes - 0 (source: NCBI BLink). & (reliability: 204.0) & (original description: evgclass=noclass,okay; aalen=254,91%,partial3;)
OkPScomp58122_c0_seq1	4.25021	0.0985121	-5.66842	1.37e-13	3.49e-12	no hits & (original description: evgclass=noclass,okay; aalen=344,90%,partial3;)
PGSC0003DMT400050448	16.3947	0.387407	-5.66741	9.62e-16	3.55e-14	(at3g11410 : 216.0) Encodes protein phosphatase 2C. Negative regulator of ABA signalling. Expressed in seeds during germination. mRNA up-regulated by drought and ABA.; protein phosphatase 2CA (PP2CA); FUNCTIONS IN: protein binding, protein serine/threonine phosphatase activity, phosphoprotein phosphatase activity; INVOLVED IN: in 6 processes; LOCATED IN: protein serine/threonine phosphatase compl…
OkPScomp49929_c0_seq2	3.66857	0.0817349	-5.66263	2.74e-17	1.28e-15	no hits & (original description: evgclass=noclass,okay; aalen=119,77%,partial3;)
OkPScomp58746_c0_seq1	2.65183	0.0612176	-5.65827	3.67e-26	5.19e-24	(at5g47450 : 85.9) Tonoplast intrinsic protein, transports ammonium (NH3) and methylammonium across the tonoplast membrane, gene expression shows diurnal regulation and is upregulated by ammonium (NH3).; tonoplast intrinsic protein 2;3 (TIP2;3); CONTAINS InterPro DOMAIN/s: Major intrinsic protein, conserved site (InterPro:IPR022357), Aquaporin (InterPro:IPR012269), Major intrinsic protein (InterP…
OkPFcomp48832_c0_seq1	21.8153	0.526344	-5.63819	1.64e-13	4.11e-12	(at5g17710 : 298.0) embryo defective 1241 (EMB1241); FUNCTIONS IN: copper ion binding; INVOLVED IN: protein folding, embryo development ending in seed dormancy; LOCATED IN: thylakoid, chloroplast; EXPRESSED IN: 25 plant structures; EXPRESSED DURING: 14 growth stages; CONTAINS InterPro DOMAIN/s: GrpE nucleotide exchange factor (InterPro:IPR000740), GrpE nucleotide exchange factor, coiled-coil (Int…
OkWScomp70587_c0_seq1	133.126	3.22112	-5.63357	1.64e-13	4.11e-12	no hits & (original description: evgclass=noclass,okay; aalen=69,97%,complete;)
OkPScomp59103_c0_seq1	1.87558	0.0427824	-5.62873	3.29e-19	2.01e-17	no hits & (original description: evgclass=noclass,okay; aalen=291,99%,partial;)
OkPScomp58160_c0_seq1	3.77271	0.0860565	-5.62873	2.84e-13	6.84e-12	no hits & (original description: evgclass=noclass,okay; aalen=144,99%,partial;)
OkPScomp20831_c0_seq1	3.10232	0.0707648	-5.62873	4.82e-19	2.87e-17	no hits & (original description: evgclass=noclass,okay; aalen=133,75%,partial3;)
OkPScomp45472_c0_seq1	3.92198	0.0927747	-5.6231	1.3e-26	1.92e-24	(at5g27850 : 153.0) Ribosomal protein L18e/L15 superfamily protein; FUNCTIONS IN: structural constituent of ribosome; INVOLVED IN: translation; LOCATED IN: cytosolic ribosome, cytosolic large ribosomal subunit, vacuole, large ribosomal subunit, membrane; EXPRESSED IN: 23 plant structures; EXPRESSED DURING: 13 growth stages; CONTAINS InterPro DOMAIN/s: Ribosomal protein L18e (InterPro:IPR000039), …
OkPScomp58055_c0_seq1	3.56229	0.0847895	-5.61417	3.42e-13	8.13e-12	no hits & (original description: evgclass=noclass,okay; aalen=230,78%,partial3;)
OkPScomp31067_c0_seq1	1.9215	0.0457356	-5.61417	7.21e-17	3.19e-15	no hits & (original description: evgclass=noclass,okay; aalen=334,61%,partial3;)
OkPScomp58201_c0_seq1	3.4389	0.0823643	-5.60519	1.22e-26	1.83e-24	no hits & (original description: evgclass=noclass,okay; aalen=255,84%,complete;)
OkWFcomp20115_c0_seq1	8.41284	0.199829	-5.60139	1.85e-26	2.71e-24	no hits & (original description: evgclass=noclass,okay; aalen=57,61%,complete;)
PGSC0003DMT400056939	11.6542	0.288254	-5.5941	4.98e-13	1.16e-11	(p92792|tom20_soltu : 198.0) Mitochondrial import receptor subunit TOM20 (Translocase of outer membrane 20 kDa subunit) - Solanum tuberosum (Potato) & (at1g27390 : 149.0) Form of TOM20, which is a component of the TOM complex, involved in transport of nuclear-encoded mitochondrial proteins; translocase outer membrane 20-2 (TOM20-2); FUNCTIONS IN: P-P-bond-hydrolysis-driven protein transmembrane t…
OkPScomp38023_c0_seq2	2.72458	0.0636643	-5.59401	4.98e-13	1.16e-11	(q2pcf1|pdr2_nicpl : 310.0) Pleiotropic drug resistance protein 2 (NpPDR2) - Nicotiana plumbaginifolia (Leadwort-leaved tobacco) & (at1g66950 : 284.0) pleiotropic drug resistance 11 (PDR11); FUNCTIONS IN: ATPase activity, coupled to transmembrane movement of substances; INVOLVED IN: drug transmembrane transport; LOCATED IN: membrane; EXPRESSED IN: 9 plant structures; EXPRESSED DURING: 4 anthesis,…
OkPFcomp18541_c0_seq1	344.152	8.62277	-5.58815	4.98e-13	1.16e-11	(at5g06060 : 298.0) NAD(P)-binding Rossmann-fold superfamily protein; FUNCTIONS IN: oxidoreductase activity, binding, catalytic activity; INVOLVED IN: oxidation reduction, metabolic process; EXPRESSED IN: 23 plant structures; EXPRESSED DURING: 14 growth stages; CONTAINS InterPro DOMAIN/s: Short-chain dehydrogenase/reductase, conserved site (InterPro:IPR020904), NAD(P)-binding domain (InterPro:IPR…
OkPScomp21998_c0_seq1	11.6793	0.292189	-5.57918	1.25e-16	5.33e-15	(at4g38740 : 162.0) Encodes cytosolic cyclophilin ROC1.; rotamase CYP 1 (ROC1); FUNCTIONS IN: peptidyl-prolyl cis-trans isomerase activity; INVOLVED IN: protein folding, response to cadmium ion, signal transduction; LOCATED IN: cytosol, apoplast, plasma membrane; EXPRESSED IN: 26 plant structures; EXPRESSED DURING: 16 growth stages; CONTAINS InterPro DOMAIN/s: Cyclophilin-like (InterPro:IPR015891…
OkPScomp21889_c0_seq1	8.32209	0.205309	-5.57845	1.4e-16	5.93e-15	no hits & (original description: evgclass=noclass,okay; aalen=136,75%,partial5;)
OkPScomp34473_c0_seq1	3.58754	0.0875663	-5.5779	1.4e-16	5.93e-15	(at4g26390 : 129.0) Pyruvate kinase family protein; FUNCTIONS IN: pyruvate kinase activity, potassium ion binding, magnesium ion binding, catalytic activity; INVOLVED IN: glycolysis; LOCATED IN: cellular_component unknown; EXPRESSED IN: leaf whorl, sperm cell, flower; EXPRESSED DURING: 4 anthesis; CONTAINS InterPro DOMAIN/s: Pyruvate kinase, C-terminal-like (InterPro:IPR015795), Pyruvate kinase, …
PGSC0003DMT400056482	2.02459	0.0484904	-5.55843	1.57e-16	6.6e-15	(at1g65870 : 170.0) Disease resistance-responsive (dirigent-like protein) family protein; FUNCTIONS IN: molecular_function unknown; INVOLVED IN: lignan biosynthetic process, defense response; LOCATED IN: cell wall; EXPRESSED IN: 13 plant structures; EXPRESSED DURING: 9 growth stages; CONTAINS InterPro DOMAIN/s: Plant disease resistance response protein (InterPro:IPR004265); BEST Arabidopsis thali…
OkPScomp54182_c0_seq1	41.6547	1.06956	-5.551	5e-15	1.63e-13	(at4g15760 : 360.0) Encodes a protein with similarity to monooxygenases that are known to degrade salicylic acid (SA).; monooxygenase 1 (MO1); FUNCTIONS IN: monooxygenase activity; INVOLVED IN: response to bacterium; LOCATED IN: endoplasmic reticulum; CONTAINS InterPro DOMAIN/s: Monooxygenase, FAD-binding (InterPro:IPR002938); BEST Arabidopsis thaliana protein match is: FAD/NAD(P)-binding oxidore…
OkPScomp36130_c0_seq1	6.6565	0.16564	-5.55009	5.07e-23	4.95e-21	no hits & (original description: evgclass=noclass,okay; aalen=150,99%,partial;)
OkPScomp21903_c0_seq2	5.32995	0.135265	-5.54568	7.3e-13	1.66e-11	no hits & (original description: evgclass=noclass,okay; aalen=199,54%,complete-utrpoor;)
PGSC0003DMT400028042	10.2132	0.262086	-5.53775	7.72e-29	1.46e-26	(p17407|21kd_dauca : 148.0) 21 kDa protein precursor (1.2 protein) - Daucus carota (Carrot) & (at1g62770 : 146.0) Plant invertase/pectin methylesterase inhibitor superfamily protein; FUNCTIONS IN: enzyme inhibitor activity, pectinesterase inhibitor activity, pectinesterase activity; INVOLVED IN: biological_process unknown; LOCATED IN: endomembrane system; EXPRESSED IN: 16 plant structures; EXPRES…
OkPScomp41129_c0_seq1	15.8718	0.409121	-5.5313	9.59e-24	1.03e-21	no hits & (original description: evgclass=noclass,okay; aalen=133,72%,partial3;)
OkPFcomp53152_c0_seq20	21.9694	0.572978	-5.52413	1.85e-18	1.03e-16	(at3g14660 : 262.0) putative cytochrome P450; "cytochrome P450, family 72, subfamily A, polypeptide 13" (CYP72A13); FUNCTIONS IN: electron carrier activity, monooxygenase activity, iron ion binding, oxygen binding, heme binding; INVOLVED IN: response to cyclopentenone; LOCATED IN: endomembrane system; EXPRESSED IN: 22 plant structures; EXPRESSED DURING: 13 growth stages; CONTAINS InterPro DOMAIN/…
PGSC0003DMT400007275	1.17043	0.0287516	-5.52196	2.21e-16	9.02e-15	(at1g09240 : 385.0) Encodes a nicotianamine synthase.; nicotianamine synthase 3 (NAS3); CONTAINS InterPro DOMAIN/s: Nicotianamine synthase (InterPro:IPR004298); BEST Arabidopsis thaliana protein match is: nicotianamine synthase 4 (TAIR:AT1G56430.1); Has 198 Blast hits to 195 proteins in 46 species: Archae - 20; Bacteria - 10; Metazoa - 0; Fungi - 20; Plants - 147; Viruses - 0; Other Eukaryotes - …
OkPScomp45358_c0_seq7	2.32303	0.0570649	-5.52196	1.08e-12	2.38e-11	(at4g09800 : 233.0) encodes a ribosomal protein S18C, a constituent of the small subunit of the ribosomal complex; S18 ribosomal protein (RPS18C); FUNCTIONS IN: structural constituent of ribosome, RNA binding, nucleic acid binding; INVOLVED IN: translation; LOCATED IN: cytosolic small ribosomal subunit, small ribosomal subunit, nucleolus, cell wall, vacuole; EXPRESSED IN: 23 plant structures; EXP…
OkPScomp37464_c0_seq1	3.11637	0.0765533	-5.52196	1.71e-27	2.87e-25	no hits & (original description: evgclass=noclass,okay; aalen=120,74%,complete;)
OkPScomp20941_c0_seq1	1.6058	0.0394463	-5.52196	3.51e-16	1.4e-14	(at1g79750 : 292.0) The malic enzyme (EC 1.1.1.40) encoded by AtNADP-ME4 is localized to chloroplasts. The gene is expressed throughout the whole plant and during embryogenesis and germination. A possible involvement in the fatty acid biosynthesis has been proposed.; NADP-malic enzyme 4 (NADP-ME4); CONTAINS InterPro DOMAIN/s: Malic enzyme, NAD-binding (InterPro:IPR012302), Malic oxidoreductase (I…
OkPScomp21531_c0_seq2	2.98294	0.0757019	-5.52173	3.14e-20	2.18e-18	no hits & (original description: evgclass=noclass,okay; aalen=208,63%,complete;)
OkPScomp40501_c0_seq1	3.35935	0.0846936	-5.5155	7.85e-22	6.76e-20	no hits & (original description: evgclass=noclass,okay; aalen=164,74%,partial5;)
OkPScomp56190_c1_seq5	15.985	0.416712	-5.51504	8.58e-22	7.31e-20	(at3g13790 : 224.0) Encodes a protein with invertase activity.; ATBFRUCT1; CONTAINS InterPro DOMAIN/s: Glycoside hydrolase, family 32 (InterPro:IPR001362), Glycosyl hydrolases family 32, N-terminal (InterPro:IPR013148), Glycosyl hydrolase family 32, C-terminal (InterPro:IPR013189), Concanavalin A-like lectin/glucanase (InterPro:IPR008985); BEST Arabidopsis thaliana protein match is: beta-fructofu…
OkPFcomp18305_c0_seq1	37.716	0.991645	-5.50677	4.45e-25	5.49e-23	no hits & (original description: evgclass=noclass,okay; aalen=100,99%,partial;)
OkPScomp44765_c0_seq1	1.69793	0.0422512	-5.50337	1.95e-12	4.11e-11	(at2g18020 : 353.0) embryo defective 2296 (EMB2296); FUNCTIONS IN: structural constituent of ribosome, protein binding; INVOLVED IN: translation, embryo development ending in seed dormancy; LOCATED IN: in 7 components; EXPRESSED IN: male gametophyte, guard cell, cultured cell; EXPRESSED DURING: L mature pollen stage, M germinated pollen stage; CONTAINS InterPro DOMAIN/s: Nucleic acid-binding, OB-…
OkPFcomp46088_c1_seq2	3.40873	0.0876688	-5.5025	1.95e-12	4.11e-11	(original description: evgclass=noclass,okay; aalen=172,60%,complete;)
OkPFcomp48233_c0_seq1	6.45427	0.167119	-5.4928	1.95e-12	4.11e-11	(at1g06920 : 99.8) ovate family protein 4 (OFP4); CONTAINS InterPro DOMAIN/s: Protein of unknown function DUF623 (InterPro:IPR006458); BEST Arabidopsis thaliana protein match is: ovate family protein 2 (TAIR:AT2G30400.1); Has 524 Blast hits to 514 proteins in 51 species: Archae - 0; Bacteria - 6; Metazoa - 52; Fungi - 2; Plants - 429; Viruses - 0; Other Eukaryotes - 35 (source: NCBI BLink). & (re…
OkPFcomp39308_c0_seq1	15.6807	0.419549	-5.48748	1.95e-12	4.11e-11	(at3g61490 : 723.0) Pectin lyase-like superfamily protein; FUNCTIONS IN: polygalacturonase activity; INVOLVED IN: carbohydrate metabolic process; LOCATED IN: endomembrane system; EXPRESSED IN: 22 plant structures; EXPRESSED DURING: 14 growth stages; CONTAINS InterPro DOMAIN/s: Pectin lyase fold/virulence factor (InterPro:IPR011050), Glycoside hydrolase, family 28 (InterPro:IPR000743), Pectin lyas…
OkPScomp32661_c0_seq1	3.76861	0.0950116	-5.48454	4.99e-16	1.93e-14	(p49210|rl9_orysa : 134.0) 60S ribosomal protein L9 - Oryza sativa (Rice) & (at1g33140 : 133.0) Encodes ribosomal protein L9. Identified in a screen for enhancers of as1. as1/pgy double mutants show defects in leaf vascular patterning and adaxial cell fate. Double mutant analysis indicates pgy genes function in the same pathway as REV, KAN1 and KAN2.; PIGGYBACK2 (PGY2); FUNCTIONS IN: structural c…
OkPScomp21565_c0_seq1	2.10914	0.0531741	-5.48454	1.6e-14	4.76e-13	no hits & (original description: evgclass=noclass,okay; aalen=196,83%,complete;)
OkPScomp57973_c0_seq1	6.01468	0.160434	-5.48195	1.13e-21	9.49e-20	no hits & (original description: evgclass=noclass,okay; aalen=341,73%,complete;)
OkPScomp30147_c1_seq1	14.314	0.381986	-5.47805	1.19e-22	1.13e-20	no hits & (original description: evgclass=noclass,okay; aalen=101,61%,partial3;)
OkPScomp30683_c0_seq2	7.67177	0.205685	-5.47781	2.38e-12	4.97e-11	no hits & (original description: evgclass=noclass,okay; aalen=286,63%,complete;)
OkPScomp22055_c0_seq1	7.44871	0.199332	-5.47403	6.32e-16	2.41e-14	no hits & (original description: evgclass=noclass,okay; aalen=229,73%,complete;)
OkPScomp59693_c0_seq1	1.92993	0.0506557	-5.47318	7.13e-16	2.7e-14	no hits & (original description: evgclass=noclass,okay; aalen=275,56%,complete-utrpoor;)
OkPScomp43648_c0_seq1	3.34793	0.0878746	-5.47318	6.98e-25	8.54e-23	(at3g02360 : 196.0) 6-phosphogluconate dehydrogenase family protein; FUNCTIONS IN: in 6 functions; INVOLVED IN: response to salt stress; LOCATED IN: peroxisome; EXPRESSED IN: 27 plant structures; EXPRESSED DURING: 16 growth stages; CONTAINS InterPro DOMAIN/s: 6-phosphogluconate dehydrogenase, NAD-binding (InterPro:IPR006115), 6-phosphogluconate dehydrogenase, C-terminal-like (InterPro:IPR008927),…
OkPFcomp24640_c0_seq1	25.934	0.712587	-5.4489	2.91e-12	5.99e-11	no hits & (original description: evgclass=main,okay,match:PGSC0003DMT400026225,pct:99/100/.; aalen=145,55%,partial5-utrpoor;)
OkPScomp59024_c0_seq1	2.19386	0.0568051	-5.44612	2.91e-12	5.99e-11	no hits & (original description: evgclass=noclass,okay; aalen=219,99%,partial;)
OkPScomp58872_c0_seq1	1.76959	0.0458196	-5.44612	1.86e-21	1.52e-19	no hits & (original description: evgclass=noclass,okay; aalen=173,63%,complete;)
OkPScomp34344_c0_seq1	2.70741	0.0701022	-5.44612	1.03e-20	7.7e-19	(at2g44120 : 119.0) Ribosomal protein L30/L7 family protein; FUNCTIONS IN: structural constituent of ribosome, transcription regulator activity; INVOLVED IN: translation; LOCATED IN: in 7 components; EXPRESSED IN: 22 plant structures; EXPRESSED DURING: 13 growth stages; CONTAINS InterPro DOMAIN/s: Ribosomal protein L30, N-terminal (InterPro:IPR012988), Ribosomal protein L30p/L7e, conserved region…
OkPScomp30947_c1_seq1	2.58633	0.0669671	-5.44612	3.12e-22	2.81e-20	no hits & (original description: evgclass=noclass,okay; aalen=186,99%,partial;)
OkPScomp26598_c0_seq1	3.09584	0.0801597	-5.44612	1.08e-20	8.09e-19	no hits & (original description: evgclass=noclass,okay; aalen=155,99%,partial;)
OkPScomp20499_c0_seq2	3.19858	0.0828199	-5.44612	9.07e-16	3.36e-14	no hits & (original description: evgclass=noclass,okay; aalen=98,65%,complete;)
OkPScomp58292_c0_seq1	3.06005	0.0820035	-5.44325	9.07e-16	3.36e-14	no hits & (original description: evgclass=noclass,okay; aalen=259,85%,partial5;)
OkPScomp53906_c1_seq9	27.0576	0.75336	-5.43358	1.51e-24	1.78e-22	no hits & (original description: evgclass=main,okay,match:OkWFcomp51145_c0_seq2utrorf,pct:98/91/.; aalen=410,69%,partial3;)
OkPScomp43588_c0_seq4	3.49564	0.0917514	-5.42652	4.39e-12	8.75e-11	(original description: evgclass=noclass,okay; aalen=136,100%,partial;)
OkPScomp34839_c0_seq1	1.62625	0.0426848	-5.42652	4.39e-12	8.75e-11	no hits & (original description: evgclass=noclass,okay; aalen=220,75%,partial5;)
OkPFcomp46786_c0_seq1	82.2738	2.31099	-5.42215	4.39e-12	8.75e-11	(at3g11660 : 237.0) encodes a protein whose sequence is similar to tobacco hairpin-induced gene (HIN1) and Arabidopsis non-race specific disease resistance gene (NDR1). Expression of this gene is induced by cucumber mosaic virus. Localization of the gene product is similar to that of NHL3 (plasma membrane) but it is yet inconclusive.; NDR1/HIN1-like 1 (NHL1); CONTAINS InterPro DOMAIN/s: Late embr…
OkWFcomp66315_c0_seq1	63.2804	1.7988	-5.40115	4.39e-12	8.75e-11	no hits & (original description: evgclass=noclass,okay; aalen=95,74%,complete;)
OkPScomp58126_c0_seq1	3.515	0.0980819	-5.40085	4.39e-12	8.75e-11	no hits & (original description: evgclass=noclass,okay; aalen=261,68%,partial5;)
PGSC0003DMT400050265	9.29044	0.26178	-5.38679	4.39e-12	8.75e-11	(at1g18750 : 110.0) Encodes a member of the MIKC (MADS box, Keratin binding domain, and C terminal domain containing )family of transcriptional regulators. AGL65 is expressed in pollen.It forms heterodimers with other MICK family members (AGL104). Involved in late stages of pollen development and pollen tube growth.; AGAMOUS-like 65 (AGL65); BEST Arabidopsis thaliana protein match is: AGAMOUS-lik…
OkPScomp26914_c0_seq1	1.29037	0.0348229	-5.38651	1.48e-15	5.27e-14	no hits & (original description: evgclass=noclass,okay; aalen=268,75%,complete;)
OkPFcomp52714_c2_seq1	4.26814	0.115183	-5.38651	3.29e-26	4.71e-24	no hits & (original description: evgclass=noclass,okay; aalen=74,69%,complete;)
OkPFcomp48373_c1_seq6	19.0443	0.546853	-5.38297	5.4e-12	1.06e-10	(at1g04250 : 161.0) Transcription regulator acting as repressor of auxin-inducible gene expression. Auxin-inducible AUX/IAA gene. Short-lived nuclear protein with four conserved domains. Domain III has homology to beta alpha alpha dimerization and DNA binding domains. Involved in auxin signaling. Auxin induces the degradation of the protein in a dosage-dependent manner in a process mediated by At…
OkPFcomp53710_c1_seq5	2.60002	0.0711684	-5.36607	5.4e-12	1.06e-10	no hits & (original description: evgclass=noclass,okay; aalen=172,98%,partial5;)
OkPScomp30552_c0_seq1	2.22163	0.0625996	-5.3552	6.26e-27	9.8e-25	no hits & (original description: evgclass=noclass,okay; aalen=262,87%,partial5;)
OkPFcomp40205_c0_seq1	2.74113	0.0772378	-5.3552	8.15e-25	9.83e-23	no hits & (original description: evgclass=noclass,okay; aalen=120,49%,complete-utrpoor;)
PGSC0003DMT400031895	2.81755	0.0808173	-5.35474	2.41e-17	1.14e-15	(at1g64690 : 180.0) Encodes BRANCHLESS TRICHOME (BLT) involved in trichome development. A large portion of the internal amino acid sequence of BLT is predicted to form a coiled-coil domain. BLT mutants form branchless trichomes with blunt tips.; BRANCHLESS TRICHOME (BLT); BEST Arabidopsis thaliana protein match is: unknown protein (TAIR:AT1G50660.1); Has 8499 Blast hits to 5324 proteins in 475 sp…
OkPScomp21987_c0_seq1	14.3959	0.422195	-5.34516	2.89e-17	1.35e-15	no hits & (original description: evgclass=noclass,okay; aalen=160,90%,partial5;)
PGSC0003DMT400057419	92.5336	2.74246	-5.34378	8.21e-12	1.56e-10	no hits & (original description: evgclass=noclass,okay; aalen=102,56%,complete-utrpoor;)
OkPScomp58254_c0_seq1	3.52954	0.102467	-5.34374	8.21e-12	1.56e-10	(at3g48000 : 301.0) Encodes a putative (NAD+) aldehyde dehydrogenase.; aldehyde dehydrogenase 2B4 (ALDH2B4); FUNCTIONS IN: 3-chloroallyl aldehyde dehydrogenase activity, aldehyde dehydrogenase (NAD) activity, ATP binding; INVOLVED IN: response to cadmium ion; LOCATED IN: mitochondrion, chloroplast; EXPRESSED IN: 24 plant structures; EXPRESSED DURING: 14 growth stages; CONTAINS InterPro DOMAIN/s: …
OkPScomp49929_c1_seq1	18.8666	0.558725	-5.33758	4.26e-23	4.21e-21	no hits & (original description: evgclass=noclass,okay; aalen=116,52%,partial5-utrpoor;)
OkPScomp56533_c5_seq4	11.928	0.354643	-5.3344	1.02e-11	1.9e-10	no hits & (original description: evgclass=noclass,okay; aalen=445,93%,complete;)
OkPScomp59687_c0_seq1	1.24745	0.0351498	-5.32432	1.4e-13	3.56e-12	no hits & (original description: evgclass=noclass,okay; aalen=250,70%,complete;)
OkPFcomp24318_c0_seq2	1.8952	0.0534017	-5.32432	1.4e-13	3.56e-12	(at3g24255 : 84.7) RNA-directed DNA polymerase (reverse transcriptase)-related family protein; FUNCTIONS IN: molecular_function unknown; INVOLVED IN: biological_process unknown; LOCATED IN: cellular_component unknown; BEST Arabidopsis thaliana protein match is: unknown protein (TAIR:AT3G23910.1); Has 169 Blast hits to 169 proteins in 55 species: Archae - 8; Bacteria - 18; Metazoa - 36; Fungi - 11…
OkPScomp58364_c0_seq1	3.60605	0.103126	-5.30298	3.74e-16	1.47e-14	no hits & (original description: evgclass=noclass,okay; aalen=80,66%,complete;)
OkPScomp26422_c0_seq1	1.85673	0.0530987	-5.30298	1.56e-20	1.14e-18	no hits & (original description: evgclass=noclass,okay,match:PGSC0003DMT400066468,pct:99/46/.; aalen=234,99%,partial;)
OkPScomp21764_c0_seq1	2.05237	0.0609684	-5.29473	9.42e-26	1.25e-23	no hits & (original description: evgclass=main,okay,match:PGSC0003DMT400040007,pct:98/80/.; aalen=364,89%,complete;)
OkPScomp29578_c1_seq1	9.53246	0.287958	-5.291	5.49e-17	2.48e-15	no hits & (original description: evgclass=noclass,okay; aalen=119,79%,complete;)
OkPScomp34572_c0_seq1	2.21176	0.0642103	-5.28132	1.57e-22	1.46e-20	no hits & (original description: evgclass=noclass,okay; aalen=173,89%,partial3;)
OkPFcomp47383_c1_seq5	6.10386	0.187877	-5.26739	1.55e-23	1.62e-21	no hits & (original description: evgclass=noclass,okay; aalen=117,44%,complete-utrpoor;)
OkPScomp43795_c0_seq2	7.865	0.239965	-5.26572	1.94e-11	3.46e-10	no hits & (original description: evgclass=noclass,okay; aalen=129,99%,partial;)
OkPScomp59758_c0_seq1	1.82198	0.0537082	-5.25933	1.94e-11	3.46e-10	(at1g74030 : 204.0) Encodes the plastid-localized phosphoenolpyruvate enolase. Mutant plants have abnormal trichomes.; enolase 1 (ENO1); FUNCTIONS IN: phosphopyruvate hydratase activity; INVOLVED IN: trichome morphogenesis; LOCATED IN: chloroplast; EXPRESSED IN: 26 plant structures; EXPRESSED DURING: 13 growth stages; CONTAINS InterPro DOMAIN/s: Enolase (InterPro:IPR000941), Enolase, C-terminal (…
OkPScomp58589_c0_seq1	2.40061	0.0707648	-5.25933	2.42e-11	4.24e-10	no hits & (original description: evgclass=noclass,okay; aalen=176,99%,partial;)
OkPScomp58354_c0_seq1	3.15901	0.0931209	-5.25933	2.42e-11	4.24e-10	no hits & (original description: evgclass=noclass,okay; aalen=132,99%,partial5;)
OkPScomp57422_c0_seq14	2.12007	0.0624951	-5.25933	1.16e-14	3.54e-13	(at3g14620 : 217.0) putative cytochrome P450; "cytochrome P450, family 72, subfamily A, polypeptide 8" (CYP72A8); FUNCTIONS IN: electron carrier activity, monooxygenase activity, iron ion binding, oxygen binding, heme binding; INVOLVED IN: response to cyclopentenone; LOCATED IN: endomembrane system; EXPRESSED IN: 19 plant structures; EXPRESSED DURING: 10 growth stages; CONTAINS InterPro DOMAIN/s:…
OkPScomp32451_c1_seq1	2.42351	0.07144	-5.25933	2.18e-17	1.04e-15	no hits & (original description: evgclass=noclass,okay; aalen=174,99%,partial;)
OkPFcomp46418_c0_seq2	3.41902	0.106348	-5.2379	3.02e-11	5.21e-10	(original description: evgclass=noclass,okay; aalen=169,57%,partial5-utrpoor;)
OkPScomp60806_c0_seq1	1.61132	0.0482404	-5.237	1.97e-18	1.09e-16	(at2g22440 : 84.0) BEST Arabidopsis thaliana protein match is: Ribonuclease H-like superfamily protein (TAIR:AT4G29090.1); Has 208 Blast hits to 191 proteins in 10 species: Archae - 0; Bacteria - 0; Metazoa - 0; Fungi - 0; Plants - 208; Viruses - 0; Other Eukaryotes - 0 (source: NCBI BLink). & (reliability: 168.0) & (original description: evgclass=noclass,okay; aalen=206,80%,partial5;)
OkPScomp45342_c0_seq5	14.2907	0.458977	-5.22555	1.26e-15	4.55e-14	(at5g03670 : 191.0) unknown protein; BEST Arabidopsis thaliana protein match is: unknown protein (TAIR:AT2G36420.1); Has 700 Blast hits to 624 proteins in 104 species: Archae - 0; Bacteria - 18; Metazoa - 333; Fungi - 60; Plants - 73; Viruses - 24; Other Eukaryotes - 192 (source: NCBI BLink). & (reliability: 382.0) & (original description: evgclass=noclass,okay; aalen=394,70%,partial3;)
OkPFcomp17421_c0_seq1	6.79882	0.21473	-5.22225	3.78e-11	6.4e-10	no hits & (original description: evgclass=noclass,okay; aalen=127,73%,partial5;)
OkPScomp31565_c0_seq2	2.27513	0.0691952	-5.21432	3.78e-11	6.4e-10	no hits & (original description: evgclass=noclass,okay; aalen=179,99%,partial;)
PGSC0003DMT400080294	3.96552	0.128898	-5.20787	3.78e-11	6.4e-10	no hits & (original description: evgclass=noclass,okay; aalen=294,16%,complete-utrbad;)
PGSC0003DMT400085447	3.32857	0.103985	-5.2065	3.78e-11	6.4e-10	no hits & (original description: evgclass=noclass,okay; aalen=179,100%,complete;)
OkPFcomp48713_c0_seq2	11.8404	0.385394	-5.20453	3.78e-11	6.4e-10	(at1g11910 : 678.0) Encodes an aspartic proteinase that forms a heterodimer and is stable over a broad pH range (ph 3-8).; aspartic proteinase A1 (APA1); FUNCTIONS IN: endopeptidase activity; INVOLVED IN: proteolysis, response to salt stress; LOCATED IN: vacuole; EXPRESSED IN: 25 plant structures; EXPRESSED DURING: 16 growth stages; CONTAINS InterPro DOMAIN/s: Saposin-like (InterPro:IPR011001), P…
OkPScomp22281_c0_seq1	2.75298	0.0850786	-5.19128	2e-15	6.96e-14	no hits & (original description: evgclass=noclass,okay; aalen=96,66%,complete;)
OkPScomp21599_c1_seq1	2.817	0.0870572	-5.19128	4.74e-11	7.9e-10	no hits & (original description: evgclass=noclass,okay; aalen=86,60%,complete;)
OkPScomp48754_c0_seq1	33.1092	1.08857	-5.19111	9.95e-24	1.07e-21	no hits & (original description: evgclass=noclass,okay; aalen=127,62%,complete;)
OkPScomp32585_c0_seq1	2.65357	0.0838088	-5.19076	3.11e-16	1.25e-14	(at5g46430 : 142.0) Ribosomal protein L32e; FUNCTIONS IN: structural constituent of ribosome; INVOLVED IN: translation, ribosome biogenesis; LOCATED IN: ribosome, cytosolic large ribosomal subunit; CONTAINS InterPro DOMAIN/s: Ribosomal protein L32e (InterPro:IPR001515), Ribosomal protein L32e, conserved site (InterPro:IPR018263); BEST Arabidopsis thaliana protein match is: Ribosomal protein L32e …
OkPScomp26590_c0_seq1	1.41214	0.0446004	-5.19076	5.96e-11	9.69e-10	no hits & (original description: evgclass=noclass,okay; aalen=419,99%,partial;)
OkPScomp54517_c0_seq5	4.70295	0.155778	-5.17085	5.96e-11	9.69e-10	(at4g23160 : 449.0) Encodes a cysteine-rich receptor-like protein kinase.; cysteine-rich RLK (RECEPTOR-like protein kinase) 8 (CRK8); FUNCTIONS IN: kinase activity; INVOLVED IN: protein amino acid phosphorylation; CONTAINS InterPro DOMAIN/s: Protein kinase, ATP binding site (InterPro:IPR017441), Reverse transcriptase, RNA-dependent DNA polymerase (InterPro:IPR013103), Serine/threonine-protein kin…
PGSC0003DMT400063351	27.7719	0.928721	-5.16989	1.67e-23	1.74e-21	(q9sbq9|f3ph_pethy : 816.0) Flavonoid 3-monooxygenase (EC 1.14.13.21) (Flavonoid 3-hydroxylase) (Cytochrome P450 75B2) - Petunia hybrida (Petunia) & (at5g07990 : 653.0) Required for flavonoid 3 hydroxylase activity.; TRANSPARENT TESTA 7 (TT7); CONTAINS InterPro DOMAIN/s: Cytochrome P450 (InterPro:IPR001128), Cytochrome P450, E-class, group I (InterPro:IPR002401), Cytochrome P450, conserved site (…
OkPScomp50551_c1_seq2	1.6393	0.0514919	-5.16786	8.87e-13	2e-11	no hits & (original description: evgclass=noclass,okay; aalen=241,99%,partial;)
OkPScomp44940_c0_seq2	2.62505	0.082455	-5.16786	7.59e-23	7.3e-21	(at3g07650 : 100.0) This gene belongs to the CO (CONSTANS) gene family. This gene family is divided in three subgroups: groups III, to which COL9 belongs, is characterised by one B-box (supposed to regulate protein-protein interactions) and a second diverged zinc finger. COL9 downregulates expression of CO (CONSTANS) as well as FT and SOC1 which are known regulatory targets of CO.; CONSTANS-like …
OkPScomp57211_c0_seq6	9.04503	0.2971	-5.1657	7.5e-11	1.21e-09	no hits & (original description: evgclass=noclass,okay; aalen=76,61%,complete;)
OkPScomp39996_c0_seq1	5.2003	0.172988	-5.16025	7.5e-11	1.21e-09	no hits & (original description: evgclass=noclass,okay; aalen=360,99%,partial;)
OkPScomp26216_c1_seq1	3.13866	0.101357	-5.15873	7.5e-11	1.21e-09	(p93254|metk_mescr : 120.0) S-adenosylmethionine synthetase (EC 2.5.1.6) (Methionine adenosyltransferase) (AdoMet synthetase) - Mesembryanthemum crystallinum (Common ice plant) & (at3g17390 : 112.0) S-adenosylmethionine synthetase; METHIONINE OVER-ACCUMULATOR 3 (MTO3); FUNCTIONS IN: methionine adenosyltransferase activity; INVOLVED IN: lignin biosynthetic process, response to cold, methionine met…
OkPScomp59290_c0_seq1	1.58839	0.0507244	-5.14406	2.62e-23	2.67e-21	no hits & (original description: evgclass=noclass,okay; aalen=167,68%,complete;)
OkPScomp53653_c2_seq1	2.72613	0.0870572	-5.14406	1.06e-12	2.34e-11	no hits & (original description: evgclass=noclass,okay; aalen=130,91%,partial5;)
OkPScomp48096_c0_seq2	1.8907	0.0603784	-5.14406	1.06e-12	2.34e-11	no hits & (original description: evgclass=noclass,okay; aalen=206,99%,partial;)
PGSC0003DMT400019561	1.03136	0.0336844	-5.14245	1.16e-19	7.47e-18	(at5g36110 : 364.0) member of CYP716A; "cytochrome P450, family 716, subfamily A, polypeptide 1" (CYP716A1); FUNCTIONS IN: electron carrier activity, monooxygenase activity, iron ion binding, oxygen binding, heme binding; INVOLVED IN: oxidation reduction; LOCATED IN: endomembrane system; CONTAINS InterPro DOMAIN/s: Cytochrome P450 (InterPro:IPR001128), Cytochrome P450, conserved site (InterPro:IP…
OkPScomp58940_c0_seq1	1.72432	0.0574591	-5.12914	8.71e-25	1.05e-22	no hits & (original description: evgclass=noclass,okay; aalen=433,99%,partial;)
OkPScomp58664_c0_seq1	2.44481	0.0814681	-5.12914	1.2e-10	1.85e-09	no hits & (original description: evgclass=noclass,okay; aalen=167,54%,partial3-utrpoor;)
PGSC0003DMT400007438	1.56617	0.0508622	-5.11986	1.2e-10	1.85e-09	(at1g70680 : 201.0) Caleosin-related family protein; CONTAINS InterPro DOMAIN/s: Caleosin related (InterPro:IPR007736); BEST Arabidopsis thaliana protein match is: Caleosin-related family protein (TAIR:AT1G70670.1); Has 342 Blast hits to 337 proteins in 61 species: Archae - 0; Bacteria - 0; Metazoa - 0; Fungi - 58; Plants - 281; Viruses - 0; Other Eukaryotes - 3 (source: NCBI BLink). & (reliabili…
OkPFcomp51866_c0_seq6	1.9915	0.0657901	-5.09524	6.99e-16	2.66e-14	(at4g23160 : 181.0) Encodes a cysteine-rich receptor-like protein kinase.; cysteine-rich RLK (RECEPTOR-like protein kinase) 8 (CRK8); FUNCTIONS IN: kinase activity; INVOLVED IN: protein amino acid phosphorylation; CONTAINS InterPro DOMAIN/s: Protein kinase, ATP binding site (InterPro:IPR017441), Reverse transcriptase, RNA-dependent DNA polymerase (InterPro:IPR013103), Serine/threonine-protein kin…
OkPScomp58170_c0_seq1	3.48991	0.119409	-5.09104	1.21e-18	6.97e-17	no hits & (original description: evgclass=noclass,okay; aalen=148,71%,complete;)
OkPScomp42526_c0_seq2	63.7071	2.27602	-5.0741	1.51e-12	3.24e-11	(at4g00880 : 102.0) SAUR-like auxin-responsive protein family ; CONTAINS InterPro DOMAIN/s: Auxin responsive SAUR protein (InterPro:IPR003676); BEST Arabidopsis thaliana protein match is: SAUR-like auxin-responsive protein family (TAIR:AT2G46690.1); Has 1421 Blast hits to 1407 proteins in 27 species: Archae - 0; Bacteria - 0; Metazoa - 0; Fungi - 0; Plants - 1420; Viruses - 0; Other Eukaryotes - …
OkPScomp57108_c0_seq5	6.38673	0.225782	-5.0725	1.52e-10	2.29e-09	(at2g26060 : 169.0) embryo defective 1345 (emb1345); CONTAINS InterPro DOMAIN/s: WD40 repeat 2 (InterPro:IPR019782), WD40 repeat, conserved site (InterPro:IPR019775), WD40 repeat (InterPro:IPR001680), G-protein beta WD-40 repeat, region (InterPro:IPR020472), WD40 repeat-like-containing domain (InterPro:IPR011046), WD40-repeat-containing domain (InterPro:IPR017986), WD40/YVTN repeat-like-containin…
OkPScomp43795_c0_seq3	4.52715	0.159977	-5.07096	1.52e-10	2.29e-09	no hits & (original description: evgclass=noclass,okay; aalen=350,99%,partial;)
OkPScomp58624_c0_seq1	2.59586	0.0872601	-5.0702	1.52e-10	2.29e-09	no hits & (original description: evgclass=noclass,okay; aalen=142,99%,partial;)
OkPScomp33513_c0_seq1	1.6671	0.0560398	-5.0702	1.8e-12	3.84e-11	no hits & (original description: evgclass=noclass,okay; aalen=122,54%,partial3-utrpoor;)
OkPScomp32355_c1_seq2	4.46845	0.156238	-5.06928	9.41e-14	2.46e-12	no hits & (original description: evgclass=noclass,okay; aalen=199,99%,partial;)
OkPScomp37077_c0_seq1	2.53904	0.0896177	-5.06657	9.41e-14	2.46e-12	no hits & (original description: evgclass=noclass,okay; aalen=387,79%,partial3;)
OkPScomp39996_c1_seq1	4.26408	0.14855	-5.06508	1.93e-10	2.84e-09	no hits & (original description: evgclass=noclass,okay; aalen=113,67%,partial5;)
OkPScomp46202_c1_seq2	2.11881	0.0747197	-5.06329	2.45e-10	3.57e-09	no hits & (original description: evgclass=noclass,okay; aalen=369,73%,complete;)
OkPFcomp45050_c0_seq3	5.28206	0.182905	-5.05817	1.7e-13	4.25e-12	no hits & (original description: evgclass=noclass,okay; aalen=63,62%,complete;)
PGSC0003DMT400064218	1.96659	0.070432	-5.04896	7.79e-24	8.55e-22	(at5g62220 : 484.0) glycosyltransferase 18 (GT18); FUNCTIONS IN: catalytic activity; LOCATED IN: chloroplast, membrane; EXPRESSED IN: 23 plant structures; EXPRESSED DURING: 13 growth stages; CONTAINS InterPro DOMAIN/s: Exostosin-like (InterPro:IPR004263); BEST Arabidopsis thaliana protein match is: Exostosin family protein (TAIR:AT2G20370.1); Has 691 Blast hits to 690 proteins in 30 species: Arch…
PGSC0003DMT400042135	3.30757	0.11809	-5.04549	4.44e-18	2.34e-16	(at1g06050 : 389.0) Protein of unknown function (DUF1336); CONTAINS InterPro DOMAIN/s: Protein of unknown function DUF1336 (InterPro:IPR009769); BEST Arabidopsis thaliana protein match is: Protein of unknown function (DUF1336) (TAIR:AT5G10750.1); Has 364 Blast hits to 356 proteins in 29 species: Archae - 0; Bacteria - 0; Metazoa - 1; Fungi - 0; Plants - 307; Viruses - 0; Other Eukaryotes - 56 (so…
OkPScomp46309_c0_seq3	1.61132	0.0551319	-5.04471	1.22e-17	6.01e-16	(at1g72370 : 262.0) acidic protein associated to 40S ribosomal subunit of ribosomes. Involved in polysome formation during active protein synthesis. Expressed in actively growing tissue.; 40s ribosomal protein SA (P40); FUNCTIONS IN: structural constituent of ribosome; INVOLVED IN: response to salt stress, mature ribosome assembly, translation, response to osmotic stress; LOCATED IN: in 8 compone…
OkPScomp27446_c0_seq1	1.91945	0.0656747	-5.04471	3.13e-10	4.42e-09	no hits & (original description: evgclass=noclass,okay; aalen=151,80%,complete;)
OkPScomp58415_c0_seq1	2.51493	0.0892362	-5.03863	3.13e-10	4.42e-09	no hits & (original description: evgclass=noclass,okay; aalen=242,86%,partial3;)
OkPScomp58389_c0_seq1	3.44297	0.124471	-5.03542	3.13e-10	4.42e-09	no hits & (original description: evgclass=noclass,okay; aalen=300,74%,partial3;)
OkPScomp44765_c0_seq3	2.36213	0.0845979	-5.02522	3.13e-10	4.42e-09	(at2g18020 : 364.0) embryo defective 2296 (EMB2296); FUNCTIONS IN: structural constituent of ribosome, protein binding; INVOLVED IN: translation, embryo development ending in seed dormancy; LOCATED IN: in 7 components; EXPRESSED IN: male gametophyte, guard cell, cultured cell; EXPRESSED DURING: L mature pollen stage, M germinated pollen stage; CONTAINS InterPro DOMAIN/s: Nucleic acid-binding, OB-…
OkPFcomp48971_c0_seq1	5.22992	0.191481	-5.02517	1.98e-14	5.77e-13	no hits & (original description: evgclass=main,okay,match:PGSC0003DMT400072332,pct:99/75/.; aalen=247,63%,complete;)
OkPScomp44076_c1_seq2	10.3654	0.381121	-5.02439	5.45e-16	2.11e-14	no hits & (original description: evgclass=noclass,okay; aalen=230,78%,partial5;)
PGSC0003DMT400053843	13.6897	0.51294	-5.00414	2.29e-13	5.59e-12	(at5g52860 : 674.0) ABC-2 type transporter family protein; FUNCTIONS IN: ATPase activity, coupled to transmembrane movement of substances; LOCATED IN: membrane; EXPRESSED IN: 9 plant structures; EXPRESSED DURING: 6 growth stages; CONTAINS InterPro DOMAIN/s: ATPase, AAA+ type, core (InterPro:IPR003593), ABC transporter-like (InterPro:IPR003439), ABC-2 type transporter (InterPro:IPR013525), ABC tra…
OkPScomp45657_c0_seq1	1.8975	0.0673284	-4.99235	2.77e-15	9.45e-14	(at3g56140 : 125.0) Protein of unknown function (DUF399 and DUF3411); FUNCTIONS IN: molecular_function unknown; INVOLVED IN: biological_process unknown; LOCATED IN: chloroplast thylakoid lumen, chloroplast; EXPRESSED IN: 22 plant structures; EXPRESSED DURING: 13 growth stages; CONTAINS InterPro DOMAIN/s: Protein of unknown function DUF399 (InterPro:IPR007314), Protein of unknown function DUF3411 …
OkPScomp34262_c0_seq1	2.87469	0.102002	-4.99235	5.4e-12	1.06e-10	(o48557|rl17_maize : 103.0) 60S ribosomal protein L17 - Zea mays (Maize) & (at1g67430 : 100.0) Ribosomal protein L22p/L17e family protein; FUNCTIONS IN: structural constituent of ribosome; INVOLVED IN: translation; LOCATED IN: cytosolic ribosome, ribosome, cytosolic large ribosomal subunit; EXPRESSED IN: 23 plant structures; EXPRESSED DURING: 13 growth stages; CONTAINS InterPro DOMAIN/s: Ribosoma…
OkPScomp54523_c2_seq4	78.3285	3.03001	-4.96125	4.69e-17	2.14e-15	(q9sbq9|f3ph_pethy : 385.0) Flavonoid 3-monooxygenase (EC 1.14.13.21) (Flavonoid 3-hydroxylase) (Cytochrome P450 75B2) - Petunia hybrida (Petunia) & (at5g07990 : 379.0) Required for flavonoid 3 hydroxylase activity.; TRANSPARENT TESTA 7 (TT7); CONTAINS InterPro DOMAIN/s: Cytochrome P450 (InterPro:IPR001128), Cytochrome P450, E-class, group I (InterPro:IPR002401), Cytochrome P450, conserved site (…
OkPFcomp50512_c0_seq1	284.996	11.0568	-4.95754	3.84e-15	1.27e-13	(p14674|adh2_soltu : 713.0) Alcohol dehydrogenase 2 (EC 1.1.1.1) - Solanum tuberosum (Potato) & (at1g77120 : 608.0) Catalyzes the reduction of acetaldehyde using NADH as reductant. Requires zinc for activity. Dimer. Anaerobic response polypeptide (ANP). Fermentation. The protein undergoes thiolation following treatment with the oxidant tert-butylhydroperoxide.; alcohol dehydrogenase 1 (ADH1); FUN…
PGSC0003DMT400008519	13.8484	0.537053	-4.95471	4e-10	5.53e-09	(at5g13750 : 520.0) zinc induced facilitator-like 1 (ZIFL1); FUNCTIONS IN: tetracycline:hydrogen antiporter activity; INVOLVED IN: response to karrikin; LOCATED IN: integral to membrane; EXPRESSED IN: 24 plant structures; EXPRESSED DURING: 15 growth stages; CONTAINS InterPro DOMAIN/s: Major facilitator superfamily (InterPro:IPR020846), Tetracycline resistance protein, TetA (InterPro:IPR001958), M…
OkWFcomp40952_c0_seq12	388.171	15.1169	-4.95194	4e-10	5.53e-09	(at3g14250 : 122.0) RING/U-box superfamily protein; FUNCTIONS IN: zinc ion binding; EXPRESSED IN: egg cell; CONTAINS InterPro DOMAIN/s: Zinc finger, C6HC-type (InterPro:IPR002867), Zinc finger, RING-type (InterPro:IPR001841); BEST Arabidopsis thaliana protein match is: RING/U-box superfamily protein (TAIR:AT3G53690.1); Has 3093 Blast hits to 3074 proteins in 222 species: Archae - 0; Bacteria - 0;…
PGSC0003DMT400007905	5.06748	0.194972	-4.95041	4e-10	5.53e-09	(p25871|olpa_tobac : 497.0) Osmotin-like protein precursor (Pathogenesis-related protein PR-5d) - Nicotiana tabacum (Common tobacco) & (at4g11650 : 286.0) osmotin-like protein; osmotin 34 (OSM34); INVOLVED IN: defense response to fungus, incompatible interaction, response to salt stress, defense response to bacterium, incompatible interaction, response to other organism; LOCATED IN: endomembrane …
OkPScomp34473_c1_seq1	1.98844	0.0755949	-4.94863	3.1e-13	7.45e-12	(at5g63680 : 296.0) Pyruvate kinase family protein; FUNCTIONS IN: pyruvate kinase activity, potassium ion binding, magnesium ion binding, catalytic activity; INVOLVED IN: response to cadmium ion, glycolysis; LOCATED IN: plasma membrane; EXPRESSED IN: 23 plant structures; EXPRESSED DURING: 13 growth stages; CONTAINS InterPro DOMAIN/s: Pyruvate kinase, C-terminal-like (InterPro:IPR015795), Pyruvate…
OkPScomp29788_c0_seq1	1.90239	0.0723234	-4.94863	6.09e-17	2.74e-15	no hits & (original description: evgclass=noclass,okay; aalen=305,70%,partial5;)
PGSC0003DMT400048955	1.38767	0.0526506	-4.94206	3.62e-13	8.56e-12	(at2g20900 : 601.0) diacylglycerol kinase 5 (DGK5); FUNCTIONS IN: diacylglycerol kinase activity; INVOLVED IN: activation of protein kinase C activity by G-protein coupled receptor protein signaling pathway; LOCATED IN: cellular_component unknown; EXPRESSED IN: 25 plant structures; EXPRESSED DURING: 15 growth stages; CONTAINS InterPro DOMAIN/s: Diacylglycerol kinase, catalytic domain (InterPro:IP…
OkPFcomp24948_c0_seq1	1.92049	0.0707648	-4.93802	1.95e-18	1.08e-16	no hits & (original description: evgclass=noclass,okay; aalen=133,75%,partial5;)
OkPScomp41129_c0_seq2	11.9249	0.467034	-4.92922	3.92e-20	2.67e-18	no hits & (original description: evgclass=noclass,okay; aalen=119,69%,partial5;)
OkPScomp38041_c0_seq1	3.25621	0.124782	-4.92772	1.24e-22	1.17e-20	(p46299|rs4_goshi : 257.0) 40S ribosomal protein S4 - Gossypium hirsutum (Upland cotton) & (at5g58420 : 254.0) Ribosomal protein S4 (RPS4A) family protein; FUNCTIONS IN: structural constituent of ribosome; INVOLVED IN: translation; LOCATED IN: cytosolic small ribosomal subunit, cytosolic ribosome, nucleolus, membrane; EXPRESSED IN: 25 plant structures; EXPRESSED DURING: 13 growth stages; CONTAINS…
OkPScomp20764_c0_seq1	4.04974	0.157288	-4.92411	6.59e-10	8.78e-09	no hits & (original description: evgclass=noclass,okay; aalen=154,64%,partial3;)
OkPFcomp40131_c0_seq1	3.93928	0.152483	-4.91323	6.59e-10	8.78e-09	(at1g05680 : 217.0) Encodes a UDP-glucosyltransferase, UGT74E2, that acts on IBA (indole-3-butyric acid) and affects auxin homeostasis. The transcript and protein levels of this enzyme are strongly induced by H2O2 and may allow integration of ROS (reactive oxygen species) and auxin signaling. This enzyme can also transfer glycosyl groups to several compounds related to the explosive TNT when this…
OkPScomp23850_c1_seq1	2.22411	0.0835593	-4.91006	3.82e-24	4.36e-22	(q03682|bip2_tobac : 102.0) Luminal-binding protein 2 (BiP 2) (78 kDa glucose-regulated protein homolog 2) (GRP 78-2) (Fragment) - Nicotiana tabacum (Common tobacco) & (at5g28540 : 93.2) Encodes the luminal binding protein BiP, an ER-localized member of the HSP70 family. BiP is composed of an N-terminal ATP binding domain and a C-terminal domain that binds to hydrophobic patches on improperly/inc…
OkPFcomp40304_c0_seq1	1.4214	0.0534017	-4.91006	1.47e-24	1.74e-22	no hits & (original description: evgclass=main,okay,match:OkPScomp51074_c0_seq2utrorf,pct:99/98/.; aalen=186,80%,complete;)
OkPScomp44076_c1_seq1	7.23326	0.28576	-4.90748	1.62e-22	1.5e-20	no hits & (original description: evgclass=noclass,okay; aalen=174,99%,partial;)
OkPFcomp46010_c0_seq5	2.58895	0.10228	-4.90748	2.48e-24	2.87e-22	(at3g57700 : 175.0) Protein kinase superfamily protein; FUNCTIONS IN: protein serine/threonine kinase activity, protein kinase activity, kinase activity, ATP binding; INVOLVED IN: protein amino acid phosphorylation; LOCATED IN: cellular_component unknown; EXPRESSED IN: 22 plant structures; EXPRESSED DURING: 14 growth stages; CONTAINS InterPro DOMAIN/s: Protein kinase, catalytic domain (InterPro:I…
OkPScomp54224_c0_seq4	6.72175	0.26739	-4.90552	2.73e-17	1.28e-15	(q39688|ep1g_dauca : 244.0) Epidermis-specific secreted glycoprotein EP1 precursor (52/54 kDa medium protein) - Daucus carota (Carrot) & (at1g78860 : 228.0) curculin-like (mannose-binding) lectin family protein, low similarity to Ser/Thr protein kinase (Zea mays) GI:2598067; contains Pfam profile PF01453: Lectin (probable mannose binding) but not the protein kinase domain of the Z. mays protein; …
OkPFcomp46418_c0_seq3	5.88132	0.231554	-4.9045	9.46e-14	2.46e-12	(original description: evgclass=noclass,okay; aalen=161,99%,partial;)
OkPScomp57243_c1_seq4	44.877	1.80372	-4.90355	9.46e-14	2.46e-12	(p14170|osmo_tobac : 403.0) Osmotin precursor - Nicotiana tabacum (Common tobacco) & (at4g11650 : 290.0) osmotin-like protein; osmotin 34 (OSM34); INVOLVED IN: defense response to fungus, incompatible interaction, response to salt stress, defense response to bacterium, incompatible interaction, response to other organism; LOCATED IN: endomembrane system; EXPRESSED IN: 6 plant structures; EXPRESSE…
OkPScomp40302_c0_seq2	3.06344	0.119791	-4.8986	1.09e-12	2.4e-11	(p93665|dcs1_goshi : 164.0) (+)-delta-cadinene synthase (EC 4.2.3.13) (D-cadinene synthase) - Gossypium hirsutum (Upland cotton) & (at5g23960 : 146.0) Encodes a sesquiterpene synthase involved in generating all of the group A sesquiterpenes found in the Arabidopsis floral volatile blend. Strongly expressed in the stigma.; terpene synthase 21 (TPS21); CONTAINS InterPro DOMAIN/s: Terpene synthase, …
OkPScomp59789_c0_seq1	1.88948	0.0724073	-4.88156	1.42e-09	1.8e-08	no hits & (original description: evgclass=noclass,okay; aalen=148,85%,partial3;)
OkPScomp40072_c2_seq1	1.32366	0.0507244	-4.88156	4.42e-18	2.33e-16	(at3g51895 : 370.0) Encodes a sulfate transporter.; sulfate transporter 3;1 (SULTR3;1); FUNCTIONS IN: secondary active sulfate transmembrane transporter activity, transporter activity, sulfate transmembrane transporter activity; INVOLVED IN: sulfate transport, transport, transmembrane transport; LOCATED IN: integral to membrane, membrane; EXPRESSED IN: 24 plant structures; EXPRESSED DURING: 15 gr…
OkPFcomp55409_c0_seq1	2.05223	0.0786441	-4.88156	1.28e-12	2.78e-11	no hits & (original description: evgclass=noclass,okay; aalen=141,89%,complete;)
OkPScomp25768_c1_seq1	1.86662	0.0745115	-4.8783	1.89e-14	5.56e-13	no hits & (original description: evgclass=noclass,okay; aalen=418,99%,partial;)
OkPScomp50068_c0_seq4	19.0121	0.779887	-4.87417	1.5e-12	3.23e-11	(at2g19590 : 427.0) encodes a protein whose sequence is similar to 1-aminocyclopropane-1-carboxylate oxidase; ACC oxidase 1 (ACO1); CONTAINS InterPro DOMAIN/s: Oxoglutarate/iron-dependent oxygenase (InterPro:IPR005123); BEST Arabidopsis thaliana protein match is: 2-oxoglutarate (2OG) and Fe(II)-dependent oxygenase superfamily protein (TAIR:AT1G12010.1); Has 7815 Blast hits to 7777 proteins in 927…
OkPScomp56829_c1_seq11	7.54583	0.308219	-4.86591	1.84e-09	2.29e-08	no hits & (original description: evgclass=noclass,okay; aalen=115,52%,partial5-utrpoor;)
OkPScomp54902_c2_seq3	1.89585	0.0764751	-4.8538	1.84e-09	2.29e-08	(at5g57560 : 195.0) Encodes a cell wall-modifying enzyme, rapidly upregulated in response to environmental stimuli; Touch 4 (TCH4); CONTAINS InterPro DOMAIN/s: Xyloglucan endotransglucosylase/hydrolase (InterPro:IPR016455), Xyloglucan endo-transglycosylase, C-terminal (InterPro:IPR010713), Concanavalin A-like lectin/glucanase, subgroup (InterPro:IPR013320), Concanavalin A-like lectin/glucanase (I…
OkPScomp20745_c0_seq1	3.07801	0.124161	-4.8538	3.73e-16	1.47e-14	no hits & (original description: evgclass=noclass,okay; aalen=149,74%,partial3;)
OkPScomp59683_c0_seq1	1.70646	0.0667283	-4.85248	3.73e-16	1.47e-14	no hits & (original description: evgclass=noclass,okay; aalen=186,99%,partial;)
OkPScomp39479_c0_seq1	1.93009	0.075473	-4.85248	1.15e-17	5.67e-16	(at5g56150 : 263.0) ubiquitin-conjugating enzyme 30 (UBC30); CONTAINS InterPro DOMAIN/s: Ubiquitin-conjugating enzyme/RWD-like (InterPro:IPR016135), Ubiquitin-conjugating enzyme, E2 (InterPro:IPR000608); BEST Arabidopsis thaliana protein match is: ubiquitin-conjugating enzyme 28 (TAIR:AT1G64230.2); Has 30201 Blast hits to 17322 proteins in 780 species: Archae - 12; Bacteria - 1396; Metazoa - 1733…
OkWFcomp59743_c0_seq1	11.5042	0.475058	-4.84844	2.39e-14	6.87e-13	no hits & (original description: evgclass=noclass,okay; aalen=131,99%,partial;)
OkPScomp40468_c1_seq1	3.46532	0.143099	-4.84844	2.96e-22	2.68e-20	(at4g23810 : 154.0) member of WRKY Transcription Factor; Group III; WRKY53; FUNCTIONS IN: protein binding, DNA binding, transcription activator activity, sequence-specific DNA binding transcription factor activity; INVOLVED IN: in 6 processes; LOCATED IN: nucleus, chloroplast; EXPRESSED IN: 20 plant structures; EXPRESSED DURING: 12 growth stages; CONTAINS InterPro DOMAIN/s: DNA-binding WRKY (Inte…
OkPScomp30683_c0_seq1	7.29705	0.300679	-4.84676	1.77e-12	3.76e-11	no hits & (original description: evgclass=noclass,okay; aalen=165,99%,partial;)
OkPScomp52600_c0_seq1	14.532	0.607393	-4.84516	3.78e-11	6.4e-10	(at5g44440 : 334.0) FAD-binding Berberine family protein; FUNCTIONS IN: electron carrier activity, oxidoreductase activity, FAD binding, catalytic activity; LOCATED IN: endomembrane system; EXPRESSED IN: petal, embryo, sepal, pedicel, flower; EXPRESSED DURING: 4 anthesis, C globular stage, petal differentiation and expansion stage; CONTAINS InterPro DOMAIN/s: FAD-binding, type 2 (InterPro:IPR0161…
OkPScomp46983_c1_seq1	1.4119	0.0578051	-4.84181	2.4e-09	2.93e-08	(at4g23160 : 459.0) Encodes a cysteine-rich receptor-like protein kinase.; cysteine-rich RLK (RECEPTOR-like protein kinase) 8 (CRK8); FUNCTIONS IN: kinase activity; INVOLVED IN: protein amino acid phosphorylation; CONTAINS InterPro DOMAIN/s: Protein kinase, ATP binding site (InterPro:IPR017441), Reverse transcriptase, RNA-dependent DNA polymerase (InterPro:IPR013103), Serine/threonine-protein kin…
OkPFcomp37680_c0_seq2	3.18187	0.132949	-4.83694	2.4e-09	2.93e-08	(at5g13920 : 107.0) GRF zinc finger / Zinc knuckle protein; FUNCTIONS IN: zinc ion binding, nucleic acid binding; INVOLVED IN: biological_process unknown; LOCATED IN: cellular_component unknown; CONTAINS InterPro DOMAIN/s: Zinc finger, CCHC-type (InterPro:IPR001878), Zinc finger, GRF-type (InterPro:IPR010666); BEST Arabidopsis thaliana protein match is: GRF zinc finger / Zinc knuckle protein (TAI…
OkPScomp21192_c0_seq1	1.99017	0.0805622	-4.8332	2.4e-09	2.93e-08	no hits & (original description: evgclass=noclass,okay; aalen=232,99%,partial;)
OkPScomp21120_c0_seq1	3.09184	0.127676	-4.82944	2.47e-13	6e-12	(p33278|sui1_orysa : 103.0) Protein translation factor SUI1 homolog (Protein GOS2) (Translational initiation factor 1) (Protein eIF1) - Oryza sativa (Rice) & (at5g54760 : 100.0) Translation initiation factor SUI1 family protein; FUNCTIONS IN: translation initiation factor activity; INVOLVED IN: translational initiation, translation; LOCATED IN: cellular_component unknown; EXPRESSED IN: 24 plant s…
PGSC0003DMT400087830	1.58678	0.0633411	-4.8228	3.27e-22	2.94e-20	(at5g42800 : 144.0) dihydroflavonol reductase. Catalyzes the conversion of dihydroquercetin to leucocyanidin in the biosynthesis of anthocyanins.; dihydroflavonol 4-reductase (DFR); CONTAINS InterPro DOMAIN/s: NAD-dependent epimerase/dehydratase (InterPro:IPR001509), NAD(P)-binding domain (InterPro:IPR016040); BEST Arabidopsis thaliana protein match is: NAD(P)-binding Rossmann-fold superfamily pr…
PGSC0003DMT400056481	1.18707	0.0473856	-4.8228	4.23e-17	1.94e-15	(at1g65870 : 170.0) Disease resistance-responsive (dirigent-like protein) family protein; FUNCTIONS IN: molecular_function unknown; INVOLVED IN: lignan biosynthetic process, defense response; LOCATED IN: cell wall; EXPRESSED IN: 13 plant structures; EXPRESSED DURING: 9 growth stages; CONTAINS InterPro DOMAIN/s: Plant disease resistance response protein (InterPro:IPR004265); BEST Arabidopsis thali…
OkPScomp43399_c0_seq3	1.91777	0.0765533	-4.8228	3.43e-12	6.96e-11	(q09054|g3pd_maize : 256.0) Glyceraldehyde-3-phosphate dehydrogenase, cytosolic 2 (EC 1.2.1.12) - Zea mays (Maize) & (at1g79530 : 252.0) Encodes one of the chloroplast/plastid localized GAPDH isoforms (GAPCp1/At1g79530 and GAPCp2/At1g16300). gapcp double mutants display a drastic phenotype of arrested root development, dwarfism and sterility. GAPCps are important for the synthesis of serine in ro…
OkPScomp2846_c0_seq1	1.38932	0.0554586	-4.8228	3.43e-12	6.96e-11	no hits & (original description: evgclass=noclass,okay; aalen=204,90%,partial3;)
OkPScomp26075_c0_seq1	1.68978	0.0708988	-4.81277	3.13e-09	3.74e-08	no hits & (original description: evgclass=noclass,okay; aalen=281,53%,complete-utrpoor;)
OkPFcomp61918_c0_seq1	3.22549	0.132434	-4.81277	3.13e-09	3.74e-08	no hits & (original description: evgclass=noclass,okay; aalen=95,67%,complete;)
OkPFcomp51293_c1_seq1	5.77058	0.245287	-4.81114	1.19e-16	5.08e-15	no hits & (original description: evgclass=noclass,okay; aalen=227,68%,complete;)
OkPScomp52817_c0_seq1	6.88595	0.295618	-4.80148	1.19e-16	5.08e-15	(at2g23620 : 283.0) Encodes a protein shown to have carboxylesterase activity, methyl salicylate esterase activity, methyl jasmonate esterase activity, and methyl IAA esterase activity in vitro. MES1 appears to be involved in MeSA hydrolysis in planta. Expression of MES1 can restore systemic acquired resistance in SAR-deficient tobacco plants. This protein does not act on MeGA4, or MEGA9 in vitro…
OkPScomp48837_c0_seq2	16.579	0.716302	-4.79405	8.83e-16	3.3e-14	(at3g15900 : 85.1) unknown protein; FUNCTIONS IN: molecular_function unknown; INVOLVED IN: biological_process unknown; LOCATED IN: chloroplast; EXPRESSED IN: 23 plant structures; EXPRESSED DURING: 13 growth stages; Has 26 Blast hits to 26 proteins in 10 species: Archae - 0; Bacteria - 0; Metazoa - 0; Fungi - 0; Plants - 26; Viruses - 0; Other Eukaryotes - 0 (source: NCBI BLink). & (reliability: 1…
OkPScomp57753_c0_seq1	17.2372	0.751393	-4.78744	5.22e-21	4.04e-19	no hits & (original description: evgclass=noclass,okay; aalen=592,80%,complete;)
OkPFcomp52662_c1_seq4	13.4365	0.591517	-4.77078	3.77e-13	8.89e-12	(at2g45570 : 358.0) member of CYP76C; "cytochrome P450, family 76, subfamily C, polypeptide 2" (CYP76C2); FUNCTIONS IN: electron carrier activity, monooxygenase activity, iron ion binding, oxygen binding, heme binding; INVOLVED IN: oxidation reduction; EXPRESSED IN: stem, sepal, male gametophyte, carpel, stamen; EXPRESSED DURING: 4 anthesis; CONTAINS InterPro DOMAIN/s: Cytochrome P450 (InterPro:I…
OkPFcomp52590_c0_seq10	13.7176	0.59736	-4.76973	9.49e-18	4.75e-16	no hits & (original description: evgclass=noclass,okay; aalen=73,78%,complete;)
OkWScomp23222_c0_seq2	26.4095	1.17199	-4.76098	6.99e-11	1.13e-09	no hits & (original description: evgclass=noclass,okay; aalen=361,99%,partial;)
OkPScomp21833_c0_seq1	3.69175	0.158958	-4.75979	4.34e-13	1.02e-11	no hits & (original description: evgclass=noclass,okay; aalen=136,87%,partial5;)
OkPScomp45276_c0_seq3	8.13015	0.357655	-4.75509	4.1e-09	4.8e-08	(at5g53000 : 150.0) PP2A-associated protein with a possible function in the chilling response; 2A phosphatase associated protein of 46 kD (TAP46); CONTAINS InterPro DOMAIN/s: TAP42-like protein (InterPro:IPR007304); Has 30201 Blast hits to 17322 proteins in 780 species: Archae - 12; Bacteria - 1396; Metazoa - 17338; Fungi - 3422; Plants - 5037; Viruses - 0; Other Eukaryotes - 2996 (source: NCBI B…
OkPFcomp18336_c0_seq1	4.2977	0.189303	-4.75061	4.1e-09	4.8e-08	(p10978|polx_tobac : 209.0) Retrovirus-related Pol polyprotein from transposon TNT 1-94 [Includes: Protease (EC 3.4.23.-); Reverse transcriptase (EC 2.7.7.49); Endonuclease] - Nicotiana tabacum (Common tobacco) & (at4g23160 : 172.0) Encodes a cysteine-rich receptor-like protein kinase.; cysteine-rich RLK (RECEPTOR-like protein kinase) 8 (CRK8); FUNCTIONS IN: kinase activity; INVOLVED IN: protein …
OkPScomp40749_c0_seq3	5.99876	0.263624	-4.73973	4.1e-09	4.8e-08	(p25840|hsp70_chlre : 133.0) Heat shock 70 kDa protein - Chlamydomonas reinhardtii & (at5g02500 : 132.0) encodes a member of heat shock protein 70 family.; heat shock cognate protein 70-1 (HSC70-1); FUNCTIONS IN: ATP binding; INVOLVED IN: protein folding, response to cold, response to virus, response to heat; LOCATED IN: cytosol, apoplast, chloroplast, plasma membrane, membrane; EXPRESSED IN: 27 …
OkPFcomp38690_c0_seq1	5.13147	0.22551	-4.73973	4.1e-09	4.8e-08	no hits & (original description: evgclass=noclass,okay; aalen=128,93%,partial5;)
OkPScomp27582_c0_seq1	2.05328	0.0894138	-4.72802	9.11e-14	2.38e-12	no hits & (original description: evgclass=noclass,okay; aalen=208,99%,partial;)
OkPScomp58036_c0_seq1	3.82381	0.171718	-4.71482	8.61e-11	1.36e-09	(at1g51720 : 188.0) Amino acid dehydrogenase family protein; FUNCTIONS IN: oxidoreductase activity, binding, catalytic activity; INVOLVED IN: oxidation reduction, metabolic process, cellular amino acid metabolic process; LOCATED IN: cellular_component unknown; EXPRESSED IN: 22 plant structures; EXPRESSED DURING: 13 growth stages; CONTAINS InterPro DOMAIN/s: Glutamate/phenylalanine/leucine/valine …
OkPScomp56190_c0_seq2	13.6258	0.622966	-4.71208	2.53e-17	1.19e-15	(at1g55120 : 181.0) Encodes a protein with fructan exohydrolase (FEH) activity acting on levan-type fructans (6-FEH, levanase). The enzyme does not have invertase activity.; beta-fructofuranosidase 5 (FRUCT5); FUNCTIONS IN: hydrolase activity, hydrolyzing O-glycosyl compounds, levanase activity; INVOLVED IN: carbohydrate metabolic process; EXPRESSED IN: 23 plant structures; EXPRESSED DURING: 13 g…
OkPScomp58288_c0_seq1	4.14865	0.184862	-4.71038	8.66e-19	5.01e-17	(at1g07070 : 132.0) Ribosomal protein L35Ae family protein; FUNCTIONS IN: structural constituent of ribosome; INVOLVED IN: translation, ribosome biogenesis; LOCATED IN: ribosome, cytosolic large ribosomal subunit; EXPRESSED IN: 22 plant structures; EXPRESSED DURING: 13 growth stages; CONTAINS InterPro DOMAIN/s: Ribosomal protein L35Ae (InterPro:IPR001780), Ribosomal protein L35Ae, conserved site …
OkPScomp58452_c0_seq1	3.90131	0.176578	-4.70352	3.22e-19	1.98e-17	(p55143|glrx_ricco : 97.1) Glutaredoxin - Ricinus communis (Castor bean) & (at5g63030 : 94.0) Thioredoxin superfamily protein; FUNCTIONS IN: electron carrier activity, arsenate reductase (glutaredoxin) activity, protein disulfide oxidoreductase activity; INVOLVED IN: N-terminal protein myristoylation, cell redox homeostasis; LOCATED IN: cellular_component unknown; EXPRESSED IN: 24 plant structure…
OkPScomp38985_c0_seq1	3.76351	0.172377	-4.70222	5.31e-22	4.64e-20	no hits & (original description: evgclass=noclass,okay; aalen=312,72%,complete;)
OkPScomp51014_c0_seq1	4.54043	0.209914	-4.69407	1.25e-20	9.21e-19	(at1g26560 : 756.0) beta glucosidase 40 (BGLU40); FUNCTIONS IN: cation binding, hydrolase activity, hydrolyzing O-glycosyl compounds, catalytic activity; INVOLVED IN: carbohydrate metabolic process; LOCATED IN: apoplast, chloroplast; EXPRESSED IN: 23 plant structures; EXPRESSED DURING: 13 growth stages; CONTAINS InterPro DOMAIN/s: Glycoside hydrolase, family 1 (InterPro:IPR001360), Glycoside hydr…
PGSC0003DMT400026291	2.37578	0.107109	-4.69353	8.85e-16	3.3e-14	no hits & (original description: evgclass=main,okay,match:OkPScomp12152_c0_seq1,pct:99/100/.; aalen=232,100%,complete;)
PGSC0003DMT400021867	4.67439	0.214525	-4.69141	1.78e-21	1.45e-19	(at1g70850 : 124.0) MLP-like protein 34 (MLP34); FUNCTIONS IN: molecular_function unknown; INVOLVED IN: response to biotic stimulus, defense response; LOCATED IN: cellular_component unknown; EXPRESSED IN: 6 plant structures; EXPRESSED DURING: 4 anthesis, petal differentiation and expansion stage; CONTAINS InterPro DOMAIN/s: Bet v I allergen (InterPro:IPR000916); BEST Arabidopsis thaliana protein …
PGSC0003DMT400048000	2.38212	0.110427	-4.68488	9.58e-12	1.81e-10	(at1g76160 : 828.0) SKU5 similar 5 (sks5); FUNCTIONS IN: oxidoreductase activity, copper ion binding; INVOLVED IN: oxidation reduction; LOCATED IN: apoplast, cell wall, plant-type cell wall; EXPRESSED IN: 24 plant structures; EXPRESSED DURING: 13 growth stages; CONTAINS InterPro DOMAIN/s: Multicopper oxidase, type 3 (InterPro:IPR011707), Cupredoxin (InterPro:IPR008972), Multicopper oxidase, type …
OkPScomp26482_c0_seq1	1.71051	0.0768152	-4.6837	1.06e-15	3.87e-14	no hits & (original description: evgclass=noclass,okay; aalen=243,99%,partial;)
OkPFcomp52242_c0_seq5	3.4541	0.155116	-4.6837	3.23e-15	1.09e-13	no hits & (original description: evgclass=noclass,okay; aalen=120,99%,partial;)
OkPScomp27418_c0_seq1	1.69538	0.0773442	-4.67648	1.4e-12	3.03e-11	no hits & (original description: evgclass=noclass,okay; aalen=201,62%,partial3;)
OkPScomp33752_c0_seq1	3.33167	0.155699	-4.67548	1.4e-12	3.03e-11	no hits & (original description: evgclass=noclass,okay; aalen=332,59%,complete-utrpoor;)
OkPScomp22184_c0_seq1	5.63537	0.263359	-4.67548	2.5e-10	3.63e-09	no hits & (original description: evgclass=noclass,okay; aalen=212,64%,complete;)
OkPScomp55551_c0_seq2	5.00541	0.232033	-4.66906	3.28e-13	7.8e-12	no hits & (original description: evgclass=noclass,okay; aalen=161,99%,partial;)
OkPScomp50504_c0_seq3	3.18094	0.150491	-4.65949	1.43e-18	8.06e-17	(at3g20800 : 186.0) Cell differentiation, Rcd1-like protein; CONTAINS InterPro DOMAIN/s: Cell differentiation, Rcd1-like (InterPro:IPR007216); BEST Arabidopsis thaliana protein match is: Cell differentiation, Rcd1-like protein (TAIR:AT5G12980.1); Has 491 Blast hits to 488 proteins in 205 species: Archae - 0; Bacteria - 0; Metazoa - 160; Fungi - 135; Plants - 110; Viruses - 0; Other Eukaryotes - 8…
OkPScomp58115_c0_seq1	6.0574	0.286072	-4.64674	1.95e-11	3.46e-10	no hits & (original description: evgclass=noclass,okay; aalen=152,99%,partial;)
OkPScomp47817_c0_seq1	3.50521	0.165153	-4.64562	3.74e-13	8.85e-12	(at3g61200 : 137.0) Thioesterase superfamily protein; CONTAINS InterPro DOMAIN/s: Thioesterase superfamily (InterPro:IPR006683); BEST Arabidopsis thaliana protein match is: Thioesterase superfamily protein (TAIR:AT1G04290.1); Has 296 Blast hits to 296 proteins in 69 species: Archae - 1; Bacteria - 37; Metazoa - 61; Fungi - 14; Plants - 161; Viruses - 0; Other Eukaryotes - 22 (source: NCBI BLink).…
PGSC0003DMT400097703	2.48381	0.116076	-4.64176	2.29e-16	9.33e-15	no hits & (original description: evgclass=main,okay,match:OkPFcomp41891_c1_seq4,pct:99/91/.; aalen=214,100%,complete;)
OkPScomp60313_c0_seq1	2.08601	0.0974859	-4.64176	5.96e-18	3.06e-16	no hits & (original description: evgclass=noclass,okay; aalen=146,57%,partial3-utrpoor;)
OkPScomp49257_c0_seq2	1.69889	0.0793947	-4.64176	2.33e-11	4.09e-10	(at3g53870 : 333.0) Ribosomal protein S3 family protein; FUNCTIONS IN: structural constituent of ribosome, RNA binding; INVOLVED IN: response to salt stress, translation; LOCATED IN: cytosolic small ribosomal subunit, cytosolic ribosome, membrane; EXPRESSED IN: root, leaf; CONTAINS InterPro DOMAIN/s: K Homology, prokaryotic type (InterPro:IPR009019), K Homology, type 2 (InterPro:IPR004044), K Hom…
OkPFcomp43050_c0_seq2	3.21698	0.15034	-4.64176	7.43e-15	2.37e-13	no hits & (original description: evgclass=noclass,okay; aalen=165,99%,partial;)
OkPScomp59437_c0_seq1	2.37047	0.109886	-4.63798	2.86e-16	1.15e-14	no hits & (original description: evgclass=noclass,okay; aalen=170,99%,partial;)
OkPScomp45628_c0_seq1	16.0121	0.773106	-4.63203	3.88e-10	5.43e-09	no hits & (original description: evgclass=noclass,okay; aalen=128,83%,partial3;)
OkPScomp51692_c1_seq1	4.21857	0.202076	-4.62967	3.88e-10	5.43e-09	no hits & (original description: evgclass=noclass,okay; aalen=147,59%,complete-utrpoor;)
OkPScomp59067_c0_seq1	2.35144	0.111247	-4.62408	2.8e-11	4.84e-10	no hits & (original description: evgclass=noclass,okay; aalen=137,61%,partial5;)
OkPScomp58274_c0_seq1	4.12114	0.194972	-4.62408	1.01e-16	4.35e-15	no hits & (original description: evgclass=noclass,okay; aalen=106,82%,partial3;)
OkPScomp58024_c0_seq1	4.64252	0.222384	-4.6218	1.01e-16	4.35e-15	no hits & (original description: evgclass=noclass,okay; aalen=114,68%,partial5;)
OkPScomp21202_c0_seq1	2.33855	0.113438	-4.61154	5.58e-13	1.29e-11	no hits & (original description: evgclass=noclass,okay; aalen=281,64%,complete;)
OkPFcomp53152_c0_seq14	9.29376	0.454934	-4.60863	5.09e-17	2.31e-15	(at3g14630 : 223.0) putative cytochrome P450; "cytochrome P450, family 72, subfamily A, polypeptide 9" (CYP72A9); FUNCTIONS IN: electron carrier activity, monooxygenase activity, iron ion binding, oxygen binding, heme binding; INVOLVED IN: oxidation reduction; LOCATED IN: endomembrane system; EXPRESSED IN: stem, sepal, leaf, stamen; EXPRESSED DURING: LP.04 four leaves visible, 4 anthesis, petal d…
PGSC0003DMT400012093	2.26848	0.108664	-4.60619	3.36e-11	5.76e-10	(at4g12510 : 111.0) Bifunctional inhibitor/lipid-transfer protein/seed storage 2S albumin superfamily protein; FUNCTIONS IN: lipid binding; INVOLVED IN: lipid transport; LOCATED IN: endomembrane system; CONTAINS InterPro DOMAIN/s: Bifunctional inhibitor/plant lipid transfer protein/seed storage (InterPro:IPR016140), Plant lipid transfer protein/seed storage/trypsin-alpha amylase inhibitor (InterP…
OkPScomp51395_c0_seq9	1.79515	0.0859906	-4.59076	1.74e-13	4.34e-12	no hits & (original description: evgclass=noclass,okay; aalen=148,68%,complete;)
OkPScomp32284_c0_seq1	3.06067	0.146611	-4.59076	7.3e-13	1.66e-11	no hits & (original description: evgclass=noclass,okay; aalen=127,99%,partial;)
OkPScomp22251_c0_seq1	5.81707	0.290532	-4.5875	4.04e-11	6.8e-10	(p42066|pepck_cucsa : 605.0) Phosphoenolpyruvate carboxykinase [ATP] (EC 4.1.1.49) (PEP carboxykinase) (Phosphoenolpyruvate carboxylase) (PEPCK) - Cucumis sativus (Cucumber) & (at4g37870 : 598.0) Encodes a putative phosphoenolpyruvate carboxykinase (ATP-dependent).; phosphoenolpyruvate carboxykinase 1 (PCK1); FUNCTIONS IN: phosphoenolpyruvate carboxykinase activity, purine nucleotide binding, pho…
PGSC0003DMT400030584	12.8921	0.652732	-4.57115	4.04e-11	6.8e-10	(at5g13210 : 774.0) Uncharacterised conserved protein UCP015417, vWA; CONTAINS InterPro DOMAIN/s: Uncharacterised conserved protein UCP015417, vWA (InterPro:IPR011205), von Willebrand factor, type A (InterPro:IPR002035); BEST Arabidopsis thaliana protein match is: Uncharacterised conserved protein UCP015417, vWA (TAIR:AT3G24780.1); Has 1807 Blast hits to 1807 proteins in 277 species: Archae - 0; …
PGSC0003DMT400046955	1.23996	0.0609188	-4.56971	4.04e-11	6.8e-10	(at3g53010 : 272.0) Domain of unknown function (DUF303) ; FUNCTIONS IN: molecular_function unknown; INVOLVED IN: biological_process unknown; LOCATED IN: endomembrane system; CONTAINS InterPro DOMAIN/s: Protein of unknown function DUF303, acetylesterase putative (InterPro:IPR005181); BEST Arabidopsis thaliana protein match is: Domain of unknown function (DUF303) (TAIR:AT4G34215.2); Has 339 Blast h…
OkPFcomp51463_c0_seq6	44.7796	2.26876	-4.56829	4.04e-11	6.8e-10	no hits & (original description: evgclass=noclass,okay; aalen=120,99%,partial;)
OkPScomp56227_c0_seq4	2.47171	0.123546	-4.56046	6.07e-10	8.14e-09	no hits & (original description: evgclass=noclass,okay; aalen=156,51%,complete-utrpoor;)
OkPScomp51422_c0_seq1	11.7146	0.596567	-4.55927	1.07e-17	5.31e-16	(at3g16300 : 139.0) Uncharacterised protein family (UPF0497); CONTAINS InterPro DOMAIN/s: Uncharacterised protein family UPF0497, trans-membrane plant (InterPro:IPR006702), Uncharacterised protein family UPF0497, trans-membrane plant subgroup (InterPro:IPR006459); BEST Arabidopsis thaliana protein match is: Uncharacterised protein family (UPF0497) (TAIR:AT1G79780.1); Has 429 Blast hits to 429 pro…
OkPScomp54738_c2_seq1	16.7482	0.855572	-4.55781	1.76e-14	5.21e-13	(at1g79530 : 471.0) Encodes one of the chloroplast/plastid localized GAPDH isoforms (GAPCp1/At1g79530 and GAPCp2/At1g16300). gapcp double mutants display a drastic phenotype of arrested root development, dwarfism and sterility. GAPCps are important for the synthesis of serine in roots.; glyceraldehyde-3-phosphate dehydrogenase of plastid 1 (GAPCP-1); FUNCTIONS IN: glyceraldehyde-3-phosphate dehyd…
OkPScomp22211_c0_seq1	5.14269	0.262448	-4.5535	4.87e-11	8.08e-10	no hits & (original description: evgclass=noclass,okay; aalen=450,86%,complete;)
OkPFcomp48798_c1_seq1	5.97027	0.304037	-4.5533	4.87e-11	8.08e-10	(at4g28100 : 395.0) unknown protein; FUNCTIONS IN: molecular_function unknown; INVOLVED IN: biological_process unknown; LOCATED IN: anchored to plasma membrane, anchored to membrane; EXPRESSED IN: 23 plant structures; EXPRESSED DURING: 14 growth stages; BEST Arabidopsis thaliana protein match is: unknown protein (TAIR:AT3G18050.1); Has 30201 Blast hits to 17322 proteins in 780 species: Archae - 1…
OkPScomp57413_c1_seq4	6.80186	0.346617	-4.5452	1.1e-12	2.43e-11	(at2g03550 : 121.0) alpha/beta-Hydrolases superfamily protein; FUNCTIONS IN: hydrolase activity; INVOLVED IN: metabolic process; LOCATED IN: cellular_component unknown; EXPRESSED IN: 21 plant structures; EXPRESSED DURING: 13 growth stages; CONTAINS InterPro DOMAIN/s: Alpha/beta hydrolase fold-3 (InterPro:IPR013094); BEST Arabidopsis thaliana protein match is: carboxyesterase 13 (TAIR:AT3G48700.1)…
OkPScomp33421_c1_seq1	3.02176	0.149738	-4.54194	2.19e-14	6.35e-13	no hits & (original description: evgclass=noclass,okay; aalen=124,99%,partial;)
OkPScomp49512_c1_seq2	2.63642	0.132935	-4.54162	2.73e-16	1.11e-14	(at1g63380 : 192.0) NAD(P)-binding Rossmann-fold superfamily protein; FUNCTIONS IN: oxidoreductase activity, binding, catalytic activity; INVOLVED IN: oxidation reduction, metabolic process; LOCATED IN: cellular_component unknown; CONTAINS InterPro DOMAIN/s: Short-chain dehydrogenase/reductase, conserved site (InterPro:IPR020904), NAD(P)-binding domain (InterPro:IPR016040), Polyketide synthase/Fa…
PGSC0003DMT400039230	1.76397	0.0896177	-4.54147	5.87e-11	9.56e-10	(at3g48460 : 434.0) GDSL-like Lipase/Acylhydrolase superfamily protein; FUNCTIONS IN: hydrolase activity, acting on ester bonds, carboxylesterase activity; INVOLVED IN: glycerol biosynthetic process, lipid metabolic process; LOCATED IN: endomembrane system; EXPRESSED IN: 22 plant structures; EXPRESSED DURING: 14 growth stages; CONTAINS InterPro DOMAIN/s: Lipase, GDSL (InterPro:IPR001087); BEST Ar…
OkPScomp54718_c0_seq2	13.1426	0.676936	-4.5393	1.21e-09	1.54e-08	no hits & (original description: evgclass=noclass,okay; aalen=129,69%,partial3;)
OkPScomp28105_c0_seq3	3.47605	0.178402	-4.53811	1.21e-09	1.54e-08	(at1g56070 : 405.0) encodes a translation elongation factor 2-like protein that is involved in cold-induced translation. Mutations in this gene specifically blocks low temperature-induced transcription of cold-responsive genes but induces the expression of CBF genes and mutants carrying the recessive mutations fail to acclimate to cold and is freezing sensitive.; LOW EXPRESSION OF OSMOTICALLY RES…
PGSC0003DMT400067168	47.2483	2.45107	-4.53732	7.8e-19	4.55e-17	(at1g71970 : 99.0) unknown protein; FUNCTIONS IN: molecular_function unknown; INVOLVED IN: biological_process unknown; LOCATED IN: chloroplast; EXPRESSED IN: 22 plant structures; EXPRESSED DURING: 13 growth stages; BEST Arabidopsis thaliana protein match is: unknown protein (TAIR:AT1G22680.1); Has 58 Blast hits to 58 proteins in 13 species: Archae - 0; Bacteria - 0; Metazoa - 4; Fungi - 0; Plants…
OkPScomp58336_c0_seq1	3.2891	0.168057	-4.53663	2.31e-20	1.66e-18	no hits & (original description: evgclass=noclass,okay; aalen=246,83%,complete;)
PGSC0003DMT400066225	3.11835	0.161296	-4.53446	1.04e-10	1.62e-09	(at4g37250 : 672.0) Leucine-rich repeat protein kinase family protein; FUNCTIONS IN: protein serine/threonine kinase activity, kinase activity, ATP binding; INVOLVED IN: transmembrane receptor protein tyrosine kinase signaling pathway, protein amino acid phosphorylation; LOCATED IN: endomembrane system; EXPRESSED IN: 22 plant structures; EXPRESSED DURING: 13 growth stages; CONTAINS InterPro DOMAI…
OkPScomp56574_c1_seq112	3.09697	0.157819	-4.52637	1.62e-19	1.02e-17	no hits & (original description: evgclass=noclass,okay; aalen=104,53%,partial5-utrpoor;)
OkPScomp58099_c0_seq1	3.98985	0.207739	-4.5142	2.21e-12	4.65e-11	no hits & (original description: evgclass=noclass,okay; aalen=201,67%,partial5;)
OkPFcomp39754_c0_seq2	2.65452	0.135633	-4.51321	1.36e-18	7.72e-17	no hits & (original description: evgclass=noclass,okay; aalen=142,77%,partial5;)
OkPScomp39255_c0_seq2	2.49926	0.12873	-4.51095	4.54e-20	3.07e-18	no hits & (original description: evgclass=noclass,okay; aalen=242,99%,partial;)
OkPScomp20950_c0_seq1	3.31183	0.17217	-4.50833	1.55e-17	7.53e-16	(p52589|pdi_wheat : 121.0) Protein disulfide-isomerase precursor (EC 5.3.4.1) (PDI) - Triticum aestivum (Wheat) & (at3g54960 : 117.0) Encodes a protein disulfide isomerase-like (PDIL) protein, a member of a multigene family within the thioredoxin (TRX) superfamily. Transcript levels for this gene are up-regulated in response to three different chemical inducers of ER stress (dithiothreitol, beta-…
PGSC0003DMT400019916	4.94316	0.257725	-4.50751	2.43e-16	9.9e-15	(p49098|cyb5_tobac : 132.0) Cytochrome b5 - Nicotiana tabacum (Common tobacco) & (at5g48810 : 124.0) Encodes a cytochrome b5 isoform that localizes to the ER. The C-terminal portion of the protein appears to be capable of inserting into a plant microsomal membrane in vitro and the protein appears to be subject to glycosylation.; cytochrome B5 isoform D (CB5-D); FUNCTIONS IN: heme binding; INVOLVE…
OkPScomp23339_c0_seq1	7.98921	0.417486	-4.49639	8.37e-15	2.63e-13	no hits & (original description: evgclass=noclass,okay; aalen=67,75%,complete;)
OkPScomp31416_c0_seq2	1.51746	0.0778806	-4.49141	1.93e-09	2.38e-08	(at3g24830 : 160.0) Ribosomal protein L13 family protein; FUNCTIONS IN: structural constituent of ribosome; INVOLVED IN: translation; LOCATED IN: cytosolic ribosome, cytosolic large ribosomal subunit, large ribosomal subunit, membrane; EXPRESSED IN: 22 plant structures; EXPRESSED DURING: 13 growth stages; CONTAINS InterPro DOMAIN/s: Ribosomal protein L13 (InterPro:IPR005822), Ribosomal protein L1…
PGSC0003DMT400017829	4.49393	0.239819	-4.48864	1.73e-11	3.1e-10	(at5g14180 : 512.0) Myzus persicae-induced lipase 1 (MPL1); FUNCTIONS IN: catalytic activity; INVOLVED IN: glycerol biosynthetic process, lipid metabolic process; LOCATED IN: endomembrane system; EXPRESSED IN: 7 plant structures; EXPRESSED DURING: L mature pollen stage, M germinated pollen stage, 4 anthesis, petal differentiation and expansion stage; CONTAINS InterPro DOMAIN/s: AB-hydrolase-assoc…
OkPScomp56829_c1_seq15	21.1364	1.13236	-4.48836	6.75e-13	1.54e-11	no hits & (original description: evgclass=noclass,okay; aalen=123,44%,complete-utrpoor;)
OkPScomp29536_c0_seq3	4.40371	0.235572	-4.47693	3.22e-17	1.49e-15	(q43130|eno_mescr : 320.0) Enolase (EC 4.2.1.11) (2-phosphoglycerate dehydratase) (2-phospho-D-glycerate hydro-lyase) - Mesembryanthemum crystallinum (Common ice plant) & (at2g36530 : 317.0) Involved in light-dependent cold tolerance and encodes an enolase. Protein is tyrosine-phosphorylated and its phosphorylation state is modulated in response to ABA in Arabidopsis thaliana seeds.; LOW EXPRESSI…
OkPFcomp53398_c0_seq1	9.3732	0.505114	-4.47303	2.33e-15	8.06e-14	no hits & (original description: evgclass=noclass,okay; aalen=222,99%,partial;)
OkWFcomp44282_c0_seq3	33.8502	1.84464	-4.46621	6.88e-21	5.27e-19	(at2g03060 : 81.6) Encodes a member of the MIKC (MADS box, Keratin binding domain, and C terminal domain containing )family of transcriptional regulators. AGL30 is expressed in pollen.It forms heterodimers with other MICK family members.; AGAMOUS-like 30 (AGL30); FUNCTIONS IN: DNA binding, sequence-specific DNA binding transcription factor activity; INVOLVED IN: pollen development; LOCATED IN: nu…
OkPScomp59285_c0_seq1	1.79991	0.0940567	-4.46547	6.05e-14	1.64e-12	no hits & (original description: evgclass=noclass,okay; aalen=149,75%,complete;)
OkPScomp42420_c0_seq5	14.1598	0.772315	-4.464	1.68e-17	8.1e-16	(at4g37050 : 389.0) Patatin-related phospholipase A. Expressed in the floral gynaecium and is induced by abscisic acid (ABA) or phosphate deficiency in roots.; PATATIN-like protein 4 (PLP4); CONTAINS InterPro DOMAIN/s: Acyl transferase/acyl hydrolase/lysophospholipase (InterPro:IPR016035), Patatin (InterPro:IPR002641); BEST Arabidopsis thaliana protein match is: Acyl transferase/acyl hydrolase/ly…
OkPScomp57750_c0_seq1	21.9016	1.19218	-4.4596	2.04e-11	3.62e-10	no hits & (original description: evgclass=noclass,okay; aalen=104,99%,partial;)
OkPFcomp49715_c0_seq2	24.6377	1.35825	-4.44851	1.35e-14	4.08e-13	no hits & (original description: evgclass=noclass,okay; aalen=235,62%,partial3;)
PGSC0003DMT400072290	5.13562	0.286051	-4.42962	1.86e-10	2.75e-09	(at5g06550 : 629.0) CONTAINS InterPro DOMAIN/s: Transcription factor jumonji/aspartyl beta-hydroxylase (InterPro:IPR003347), F-box domain, Skp2-like (InterPro:IPR022364), Transcription factor jumonji (InterPro:IPR013129); BEST Arabidopsis thaliana protein match is: transferases, transferring glycosyl groups (TAIR:AT1G78280.1); Has 1762 Blast hits to 1747 proteins in 292 species: Archae - 0; Bacte…
PGSC0003DMT400030633	3.40994	0.187441	-4.42792	2.41e-11	4.22e-10	no hits & (original description: evgclass=noclass,okay; aalen=118,51%,complete-utrpoor;)
OkPScomp50862_c0_seq2	4.00596	0.220203	-4.42792	9.89e-13	2.2e-11	(q9at35|rl23a_dauca : 161.0) 60S ribosomal protein L23a - Daucus carota (Carrot) & (at3g55280 : 157.0) 60S ribosomal protein L23A (RPL23aB). Paralog of RPL23aA.; ribosomal protein L23AB (RPL23AB); FUNCTIONS IN: structural constituent of ribosome, RNA binding, nucleotide binding; INVOLVED IN: response to oxidative stress, response to high light intensity, response to cold, translation, ribosome bi…
OkPScomp46556_c0_seq1	2.69665	0.150703	-4.42572	8.56e-14	2.25e-12	(p10978|polx_tobac : 231.0) Retrovirus-related Pol polyprotein from transposon TNT 1-94 [Includes: Protease (EC 3.4.23.-); Reverse transcriptase (EC 2.7.7.49); Endonuclease] - Nicotiana tabacum (Common tobacco) & (at1g21280 : 112.0) CONTAINS InterPro DOMAIN/s: Retrotransposon gag protein (InterPro:IPR005162); Has 707 Blast hits to 705 proteins in 25 species: Archae - 0; Bacteria - 0; Metazoa - 4;…
OkPFcomp44793_c0_seq1	24.0278	1.34842	-4.42061	5.26e-12	1.03e-10	no hits & (original description: evgclass=noclass,okay; aalen=133,68%,partial5;)
OkPScomp49257_c0_seq1	2.24765	0.12423	-4.41555	3.1e-09	3.71e-08	(at3g53870 : 331.0) Ribosomal protein S3 family protein; FUNCTIONS IN: structural constituent of ribosome, RNA binding; INVOLVED IN: response to salt stress, translation; LOCATED IN: cytosolic small ribosomal subunit, cytosolic ribosome, membrane; EXPRESSED IN: root, leaf; CONTAINS InterPro DOMAIN/s: K Homology, prokaryotic type (InterPro:IPR009019), K Homology, type 2 (InterPro:IPR004044), K Hom…
OkPFcomp52390_c2_seq2	8.07939	0.455312	-4.41496	3.1e-09	3.71e-08	(at3g14470 : 358.0) NB-ARC domain-containing disease resistance protein; FUNCTIONS IN: protein binding; INVOLVED IN: apoptosis, defense response; LOCATED IN: endomembrane system; EXPRESSED IN: 23 plant structures; EXPRESSED DURING: 14 growth stages; CONTAINS InterPro DOMAIN/s: Leucine-rich repeat-containing protein (InterPro:IPR015766), NB-ARC (InterPro:IPR002182), Leucine-rich repeat (InterPro:I…
PGSC0003DMT400007351	1.13967	0.062391	-4.41383	5.12e-17	2.31e-15	(at2g02820 : 321.0) Encodes a putative transcription factor (MYB88), involved in stomata development, double loss of MYB88 and FLP (MYB124) activity results in a failure of guard mother cells (GMCs) to adopt the guard cell fate, thus they continue to divide resulting in abnormal stomata consisting of clusters of numerous guard cell-like cells. This phenotype is enhanced in double mutants over the…
OkPScomp59081_c0_seq1	2.39931	0.131349	-4.41383	4e-19	2.42e-17	no hits & (original description: evgclass=noclass,okay; aalen=112,59%,partial5-utrpoor;)
OkPFcomp53081_c0_seq2	18.9471	1.07208	-4.41198	1.03e-14	3.19e-13	(at2g27990 : 255.0) Encodes a BEL1-like homeobox gene that functions together with PNY in meristem maintenance by regulating the allocation process during vegetative and reproductive development. Both gene products are required for the competence of the SAM to respond properly to floral inductive signals.; BEL1-like homeodomain 8 (BLH8); CONTAINS InterPro DOMAIN/s: Homeobox (InterPro:IPR001356), …
OkPScomp59185_c0_seq1	2.24626	0.125116	-4.3982	1.52e-16	6.41e-15	(at3g04920 : 123.0) Ribosomal protein S24e family protein; FUNCTIONS IN: structural constituent of ribosome, nucleotide binding; INVOLVED IN: translation, ribosome biogenesis; LOCATED IN: in 7 components; EXPRESSED IN: 26 plant structures; EXPRESSED DURING: 13 growth stages; CONTAINS InterPro DOMAIN/s: Ribosomal protein S24e (InterPro:IPR001976), Nucleotide-binding, alpha-beta plait (InterPro:IPR…
OkPFcomp36886_c0_seq1	3.32857	0.184862	-4.3931	2.72e-20	1.92e-18	(at3g01930 : 122.0) Major facilitator superfamily protein; EXPRESSED IN: 23 plant structures; EXPRESSED DURING: 13 growth stages; CONTAINS InterPro DOMAIN/s: Nodulin-like (InterPro:IPR010658), Major facilitator superfamily, general substrate transporter (InterPro:IPR016196); BEST Arabidopsis thaliana protein match is: Major facilitator superfamily protein (TAIR:AT5G14120.1); Has 2557 Blast hits t…
OkPScomp58678_c0_seq1	2.76996	0.157024	-4.39159	3.95e-09	4.64e-08	no hits & (original description: evgclass=noclass,okay; aalen=397,99%,partial;)
OkPScomp55931_c1_seq1	3.21411	0.183585	-4.39102	8.93e-20	5.8e-18	(original description: evgclass=noclass,okay; aalen=299,40%,complete-utrbad;)
OkPFcomp53398_c0_seq3	18.9474	1.08886	-4.38849	1.08e-16	4.63e-15	no hits & (original description: evgclass=noclass,okay; aalen=238,52%,complete-utrpoor;)
OkPFcomp51317_c1_seq1	163.346	9.40138	-4.38813	1.15e-19	7.41e-18	(q7xsq9|pip12_orysa : 255.0) Probable aquaporin PIP1.2 (Plasma membrane intrinsic protein 1.2) (OsPIP1.2) - Oryza sativa (Rice) & (at1g01620 : 254.0) a member of the plasma membrane intrinsic protein subfamily PIP1. localizes to the plasma membrane and exhibits water transport activity in Xenopus oocyte. expressed ubiquitously and protein level decreases slightly during leaf development.; plasma …
OkPScomp29645_c0_seq1	4.7556	0.272582	-4.38558	1.26e-17	6.19e-16	(at1g21280 : 120.0) CONTAINS InterPro DOMAIN/s: Retrotransposon gag protein (InterPro:IPR005162); Has 707 Blast hits to 705 proteins in 25 species: Archae - 0; Bacteria - 0; Metazoa - 4; Fungi - 0; Plants - 703; Viruses - 0; Other Eukaryotes - 0 (source: NCBI BLink). & (reliability: 240.0) & (original description: evgclass=noclass,okay; aalen=387,80%,complete;)
OkPScomp33022_c1_seq1	2.02378	0.111856	-4.38472	2.82e-12	5.82e-11	(at1g21280 : 89.7) CONTAINS InterPro DOMAIN/s: Retrotransposon gag protein (InterPro:IPR005162); Has 707 Blast hits to 705 proteins in 25 species: Archae - 0; Bacteria - 0; Metazoa - 4; Fungi - 0; Plants - 703; Viruses - 0; Other Eukaryotes - 0 (source: NCBI BLink). & (reliability: 179.4) & (original description: evgclass=noclass,okay; aalen=166,99%,partial;)
OkPScomp42907_c0_seq1	1.77849	0.100226	-4.37207	2.82e-12	5.82e-11	no hits & (original description: evgclass=noclass,okay; aalen=196,78%,partial3;)
OkPFcomp63722_c0_seq1	3.70065	0.208549	-4.37207	4.34e-18	2.3e-16	no hits & (original description: evgclass=noclass,okay; aalen=104,86%,partial3;)
PGSC0003DMT400041054	1.0109	0.0581082	-4.36945	2.77e-18	1.51e-16	(at1g68560 : 1390.0) Encodes a bifunctional alpha-l-arabinofuranosidase/beta-d-xylosidase that belongs to family 3 of glycoside hydrolases.; alpha-xylosidase 1 (XYL1); FUNCTIONS IN: xyloglucan 1,6-alpha-xylosidase activity, xylan 1,4-beta-xylosidase activity, alpha-N-arabinofuranosidase activity, hydrolase activity, hydrolyzing O-glycosyl compounds; INVOLVED IN: response to cadmium ion, xylan cat…
PGSC0003DMT400044674	3.89094	0.225918	-4.36652	1.29e-11	2.36e-10	(at5g35370 : 136.0) S-locus lectin protein kinase family protein; FUNCTIONS IN: in 6 functions; INVOLVED IN: protein amino acid phosphorylation; LOCATED IN: endomembrane system; EXPRESSED IN: 11 plant structures; EXPRESSED DURING: 6 growth stages; CONTAINS InterPro DOMAIN/s: Curculin-like (mannose-binding) lectin (InterPro:IPR001480), Protein kinase, ATP binding site (InterPro:IPR017441), Serine/…
OkPScomp61720_c0_seq1	1.59424	0.089843	-4.35676	1.55e-18	8.72e-17	(at5g24090 : 82.0) Chitinase A (class III) expressed exclusively under environmental stress conditions.; chitinase A (CHIA); FUNCTIONS IN: cation binding, hydrolase activity, hydrolyzing O-glycosyl compounds, catalytic activity; INVOLVED IN: response to salt stress, response to cold, cellular response to water deprivation, response to wounding, response to light intensity; LOCATED IN: endomembran…
OkPFcomp42287_c1_seq2	91.9108	5.42225	-4.35268	5.06e-10	6.89e-09	(at1g06620 : 384.0) encodes a protein whose sequence is similar to a 2-oxoglutarate-dependent dioxygenase; 2-oxoglutarate (2OG) and Fe(II)-dependent oxygenase superfamily protein; CONTAINS InterPro DOMAIN/s: Oxoglutarate/iron-dependent oxygenase (InterPro:IPR005123); BEST Arabidopsis thaliana protein match is: 2-oxoglutarate (2OG) and Fe(II)-dependent oxygenase superfamily protein (TAIR:AT3G61400…
OkWFcomp53850_c0_seq1	4.06521	0.232513	-4.35074	5.06e-10	6.89e-09	no hits & (original description: evgclass=noclass,okay; aalen=107,99%,partial;)
PGSC0003DMT400006643	4.72648	0.277899	-4.34673	5.5e-20	3.69e-18	(at1g17620 : 175.0) Late embryogenesis abundant (LEA) hydroxyproline-rich glycoprotein family; FUNCTIONS IN: molecular_function unknown; INVOLVED IN: biological_process unknown; LOCATED IN: plasma membrane; EXPRESSED IN: 23 plant structures; EXPRESSED DURING: 13 growth stages; CONTAINS InterPro DOMAIN/s: Late embryogenesis abundant protein, group 2 (InterPro:IPR004864); BEST Arabidopsis thaliana …
OkPScomp46236_c0_seq1	5.1034	0.296316	-4.34455	9.54e-11	1.5e-09	(q9zri8|fdh_horvu : 110.0) Formate dehydrogenase, mitochondrial precursor (EC 1.2.1.2) (NAD-dependent formate dehydrogenase) (FDH) - Hordeum vulgare (Barley) & (at5g14780 : 103.0) Encodes a NAD-dependent formate dehydrogenase.; formate dehydrogenase (FDH); FUNCTIONS IN: NAD or NADH binding, binding, oxidoreductase activity, acting on the CH-OH group of donors, NAD or NADP as acceptor, catalytic a…
OkPScomp58642_c0_seq1	3.15949	0.18532	-4.32992	7.65e-10	1.01e-08	(at1g70600 : 184.0) Ribosomal protein L18e/L15 superfamily protein; FUNCTIONS IN: structural constituent of ribosome; INVOLVED IN: translation; LOCATED IN: cytosolic ribosome, ribosome, cytosolic large ribosomal subunit, membrane; EXPRESSED IN: guard cell, leaf; CONTAINS InterPro DOMAIN/s: Ribosomal protein L18e/L15 (InterPro:IPR021131), Ribosomal protein L15, conserved site (InterPro:IPR001196);…
PGSC0003DMT400049891	1.99916	0.116076	-4.32908	7.65e-10	1.01e-08	(at1g09520 : 80.1) LOCATED IN: chloroplast; EXPRESSED IN: 21 plant structures; EXPRESSED DURING: 12 growth stages; CONTAINS InterPro DOMAIN/s: Zinc finger, PHD-type, conserved site (InterPro:IPR019786); BEST Arabidopsis thaliana protein match is: PHD finger family protein (TAIR:AT3G17460.1); Has 56 Blast hits to 56 proteins in 17 species: Archae - 0; Bacteria - 2; Metazoa - 0; Fungi - 4; Plants -…
OkPScomp60356_c0_seq1	1.29986	0.075473	-4.32908	7.33e-14	1.95e-12	no hits & (original description: evgclass=noclass,okay; aalen=330,99%,partial;)
OkPScomp42842_c0_seq1	4.0549	0.235438	-4.32908	1.68e-16	7.02e-15	no hits & (original description: evgclass=noclass,okay; aalen=106,100%,partial;)
OkPScomp56227_c0_seq7	1.92296	0.110535	-4.32825	3.9e-19	2.36e-17	no hits & (original description: evgclass=noclass,okay; aalen=169,99%,partial;)
OkPScomp56829_c1_seq3	11.4142	0.685422	-4.32455	2.95e-20	2.06e-18	(at5g64970 : 437.0) Mitochondrial substrate carrier family protein; FUNCTIONS IN: binding, transporter activity; INVOLVED IN: transport, mitochondrial transport, transmembrane transport; LOCATED IN: mitochondrion, mitochondrial inner membrane, plastid; EXPRESSED IN: 24 plant structures; EXPRESSED DURING: 13 growth stages; CONTAINS InterPro DOMAIN/s: Mitochondrial carrier protein (InterPro:IPR0020…
OkPScomp57960_c0_seq1	9.17721	0.547061	-4.3245	2.43e-16	9.89e-15	no hits & (original description: evgclass=noclass,okay; aalen=159,99%,partial;)
OkPScomp58579_c0_seq1	2.60318	0.154263	-4.31514	1.06e-08	1.18e-07	no hits & (original description: evgclass=noclass,okay; aalen=186,77%,complete;)
OkPScomp46481_c0_seq2	2.14866	0.127329	-4.31514	9.42e-10	1.22e-08	(at5g18470 : 86.3) Curculin-like (mannose-binding) lectin family protein; FUNCTIONS IN: sugar binding; INVOLVED IN: response to karrikin; LOCATED IN: plant-type cell wall; EXPRESSED IN: 22 plant structures; EXPRESSED DURING: 12 growth stages; CONTAINS InterPro DOMAIN/s: Curculin-like (mannose-binding) lectin (InterPro:IPR001480); BEST Arabidopsis thaliana protein match is: lectin protein kinase f…
OkPFcomp46865_c0_seq2	30.6125	1.84789	-4.31383	9.42e-10	1.22e-08	no hits & (original description: evgclass=noclass,okay; aalen=65,63%,complete;)
OkPScomp35031_c1_seq1	2.26397	0.133886	-4.3119	2.17e-13	5.3e-12	(at1g64790 : 129.0) ILITYHIA (ILA) is a HEAT repeat protein involved in plant immunity. The gene is also involved in systemic acquired resistance induced by P. syringae expressing avrRps4. Loss-of-function mutants of ILA caused pleiotropic defects in the mutant plants. The mutant plants are smaller in size and the leaves are serrated and yellow to light green in color.; ILITYHIA (ILA); FUNCTIONS …
OkPScomp30645_c0_seq1	1.82986	0.107881	-4.30709	4.03e-16	1.57e-14	(at2g21250 : 168.0) NAD(P)-linked oxidoreductase superfamily protein; FUNCTIONS IN: oxidoreductase activity; INVOLVED IN: response to cadmium ion; EXPRESSED IN: cultured cell, leaf; EXPRESSED DURING: seedling growth; CONTAINS InterPro DOMAIN/s: Aldo/keto reductase (InterPro:IPR001395), Aldo/keto reductase subgroup (InterPro:IPR020471), Aldo/keto reductase, conserved site (InterPro:IPR018170); BES…
OkPScomp39340_c0_seq1	3.04881	0.178828	-4.29917	1.58e-14	4.74e-13	no hits & (original description: evgclass=noclass,okay; aalen=104,99%,partial;)
OkPScomp25025_c0_seq1	1.69139	0.0992083	-4.29917	1.37e-08	1.49e-07	(q42699|mete_catro : 149.0) 5-methyltetrahydropteroyltriglutamate--homocysteine methyltransferase (EC 2.1.1.14) (Vitamin-B12-independent methionine synthase isozyme) (Cobalamin-independent methionine synthase isozyme) - Catharanthus roseus (Rosy periwinkle) (Madag & (at5g17920 : 143.0) Encodes a cytosolic cobalamin-independent methionine synthase, involved in methionine regeneration via the activ…
PGSC0003DMT400063688	1.7014	0.103601	-4.29475	4e-20	2.72e-18	(at1g09090 : 1194.0) NADPH-oxidase AtrbohB plays a role in seed after-ripening. Major producer of superoxide in germinating seeds. AtrbohB pre-mRNA is alternatively spliced in seeds in a hormonally and developmentally regulated manner. ABA caused accumulation of AtrbohB-ï¬‚ mRNA and prevented prevented AtrbohB-a mRNA expression in fresh seeds.; respiratory burst oxidase homolog B (RBOHB); FUNCTIO…
OkPScomp42878_c0_seq1	2.09234	0.125283	-4.294	1.16e-09	1.49e-08	no hits & (original description: evgclass=maina2,okay,match:PGSC0003DMT400085568,pct:99/100/.; aalen=130,52%,complete-utrpoor;)
OkPScomp27922_c0_seq2	3.34801	0.206935	-4.27635	1.38e-15	4.94e-14	(at1g64260 : 107.0) MuDR family transposase; FUNCTIONS IN: zinc ion binding; INVOLVED IN: biological_process unknown; LOCATED IN: cellular_component unknown; EXPRESSED IN: shoot apex, embryo, leaf whorl, flower, seed; EXPRESSED DURING: F mature embryo stage, petal differentiation and expansion stage, E expanded cotyledon stage, D bilateral stage; CONTAINS InterPro DOMAIN/s: MULE transposase, cons…
OkPFcomp46989_c0_seq1	407.05	25.3564	-4.27443	3.25e-11	5.59e-10	(at3g62550 : 157.0) Adenine nucleotide alpha hydrolases-like superfamily protein; FUNCTIONS IN: molecular_function unknown; INVOLVED IN: response to stress; LOCATED IN: vacuole; EXPRESSED IN: 21 plant structures; EXPRESSED DURING: 13 growth stages; CONTAINS InterPro DOMAIN/s: UspA (InterPro:IPR006016), Rossmann-like alpha/beta/alpha sandwich fold (InterPro:IPR014729), Universal stress protein A (…
OkPScomp51690_c1_seq2	36.1739	2.25067	-4.27438	3.81e-11	6.44e-10	no hits & (original description: evgclass=noclass,okay; aalen=157,58%,partial5-utrpoor;)
PGSC0003DMT400071321	2.72156	0.168535	-4.27194	1.44e-09	1.81e-08	(at3g03470 : 470.0) member of CYP89A; "cytochrome P450, family 87, subfamily A, polypeptide 9" (CYP89A9); FUNCTIONS IN: electron carrier activity, monooxygenase activity, iron ion binding, oxygen binding, heme binding; INVOLVED IN: response to cyclopentenone; LOCATED IN: endomembrane system; EXPRESSED IN: 22 plant structures; EXPRESSED DURING: 13 growth stages; CONTAINS InterPro DOMAIN/s: Cytochr…
PGSC0003DMT400051561	18.075	1.12533	-4.27148	1.44e-09	1.81e-08	(original description: evgclass=noclass,okay; aalen=168,62%,complete;)
PGSC0003DMT400006491	4.14222	0.258526	-4.26233	1.44e-09	1.81e-08	(at5g25830 : 211.0) Encodes a member of the GATA factor family of zinc finger transcription factors.; GATA transcription factor 12 (GATA12); CONTAINS InterPro DOMAIN/s: Zinc finger, NHR/GATA-type (InterPro:IPR013088), Transcription factor, GATA, plant (InterPro:IPR016679), Zinc finger, GATA-type (InterPro:IPR000679); BEST Arabidopsis thaliana protein match is: GATA transcription factor 9 (TAIR:AT…
OkPScomp57243_c1_seq5	11.4907	0.719896	-4.25841	1.77e-08	1.89e-07	(p14170|osmo_tobac : 384.0) Osmotin precursor - Nicotiana tabacum (Common tobacco) & (at4g11650 : 279.0) osmotin-like protein; osmotin 34 (OSM34); INVOLVED IN: defense response to fungus, incompatible interaction, response to salt stress, defense response to bacterium, incompatible interaction, response to other organism; LOCATED IN: endomembrane system; EXPRESSED IN: 6 plant structures; EXPRESSE…
OkPScomp57296_c0_seq6	2.38483	0.146458	-4.25753	1.67e-18	9.34e-17	(p37117|c71a4_solme : 275.0) Cytochrome P450 71A4 (EC 1.14.-.-) (CYPLXXIA4) (P-450EG2) - Solanum melongena (Eggplant) (Aubergine) & (at3g48320 : 191.0) putative cytochrome P450; "cytochrome P450, family 71, subfamily A, polypeptide 21" (CYP71A21); FUNCTIONS IN: electron carrier activity, monooxygenase activity, iron ion binding, oxygen binding, heme binding; INVOLVED IN: oxidation reduction; CONT…
OkPScomp58171_c0_seq1	4.18656	0.258764	-4.25445	1.55e-14	4.64e-13	(at3g24503 : 90.1) Arabidopsis thaliana aldehyde dehydrogenase AtALDH1a mRNA. a sinapaldehyde dehydrogenase catalyzes both the oxidation of coniferylaldehyde and sinapaldehyde forming ferulic acid and sinapic acid, respectively; aldehyde dehydrogenase 2C4 (ALDH2C4); FUNCTIONS IN: 3-chloroallyl aldehyde dehydrogenase activity, coniferyl-aldehyde dehydrogenase activity, aldehyde dehydrogenase (NAD)…
PGSC0003DMT400044239	15.4385	0.981676	-4.24241	4.47e-11	7.49e-10	(at1g06620 : 288.0) encodes a protein whose sequence is similar to a 2-oxoglutarate-dependent dioxygenase; 2-oxoglutarate (2OG) and Fe(II)-dependent oxygenase superfamily protein; CONTAINS InterPro DOMAIN/s: Oxoglutarate/iron-dependent oxygenase (InterPro:IPR005123); BEST Arabidopsis thaliana protein match is: 2-oxoglutarate (2OG) and Fe(II)-dependent oxygenase superfamily protein (TAIR:AT3G61400…
OkPFcomp51411_c1_seq3	2.12511	0.131349	-4.23903	4.47e-11	7.49e-10	no hits & (original description: evgclass=noclass,okay; aalen=145,76%,complete;)
OkPScomp20791_c0_seq1	4.89762	0.306005	-4.23887	6.06e-17	2.73e-15	(q8l805|rl35_wheat : 130.0) 60S ribosomal protein L35 - Triticum aestivum (Wheat) & (at3g55170 : 100.0) Ribosomal L29 family protein ; FUNCTIONS IN: structural constituent of ribosome; INVOLVED IN: translation, ribosome biogenesis; LOCATED IN: ribosome, cytosolic large ribosomal subunit; EXPRESSED IN: 22 plant structures; EXPRESSED DURING: 13 growth stages; CONTAINS InterPro DOMAIN/s: Ribosomal p…
PGSC0003DMT400000591	1.22613	0.0774509	-4.22313	2.34e-10	3.41e-09	(at4g01130 : 452.0) GDSL-like Lipase/Acylhydrolase superfamily protein; FUNCTIONS IN: hydrolase activity, acting on ester bonds, carboxylesterase activity; INVOLVED IN: lipid metabolic process; LOCATED IN: endomembrane system; EXPRESSED IN: 18 plant structures; EXPRESSED DURING: 13 growth stages; CONTAINS InterPro DOMAIN/s: Lipase, GDSL (InterPro:IPR001087); BEST Arabidopsis thaliana protein matc…
OkPFcomp32691_c0_seq1	2.25098	0.144455	-4.21814	1.78e-09	2.22e-08	(p10978|polx_tobac : 308.0) Retrovirus-related Pol polyprotein from transposon TNT 1-94 [Includes: Protease (EC 3.4.23.-); Reverse transcriptase (EC 2.7.7.49); Endonuclease] - Nicotiana tabacum (Common tobacco) & (at4g23160 : 172.0) Encodes a cysteine-rich receptor-like protein kinase.; cysteine-rich RLK (RECEPTOR-like protein kinase) 8 (CRK8); FUNCTIONS IN: kinase activity; INVOLVED IN: protein …
OkPScomp43571_c0_seq1	1.59115	0.0999588	-4.21562	2.3e-08	2.41e-07	(p46297|rs23_fraan : 224.0) 40S ribosomal protein S23 (S12) - Fragaria ananassa (Strawberry) & (at5g02960 : 217.0) Ribosomal protein S12/S23 family protein; FUNCTIONS IN: structural constituent of ribosome; INVOLVED IN: translation; LOCATED IN: cytosolic small ribosomal subunit, cytosolic ribosome, ribosome; EXPRESSED IN: guard cell, leaf; CONTAINS InterPro DOMAIN/s: Ribosomal protein S23, eukary…
OkPScomp54224_c0_seq3	11.268	0.73128	-4.21094	2.3e-08	2.41e-07	(q39688|ep1g_dauca : 318.0) Epidermis-specific secreted glycoprotein EP1 precursor (52/54 kDa medium protein) - Daucus carota (Carrot) & (at1g78860 : 271.0) curculin-like (mannose-binding) lectin family protein, low similarity to Ser/Thr protein kinase (Zea mays) GI:2598067; contains Pfam profile PF01453: Lectin (probable mannose binding) but not the protein kinase domain of the Z. mays protein; …
PGSC0003DMT400014519	5.39016	0.349559	-4.2079	1.51e-14	4.53e-13	(at4g13270 : 160.0) Late embryogenesis abundant (LEA) hydroxyproline-rich glycoprotein family; FUNCTIONS IN: molecular_function unknown; INVOLVED IN: biological_process unknown; LOCATED IN: chloroplast; EXPRESSED IN: 23 plant structures; EXPRESSED DURING: 13 growth stages; CONTAINS InterPro DOMAIN/s: Late embryogenesis abundant protein, group 2 (InterPro:IPR004864); BEST Arabidopsis thaliana prot…
OkPFcomp29309_c0_seq1	4.65173	0.2971	-4.2072	2.82e-10	4.05e-09	(at3g55620 : 176.0) embryo defective 1624 (emb1624); FUNCTIONS IN: ribosome binding, translation initiation factor activity; INVOLVED IN: translational initiation, embryo development ending in seed dormancy; LOCATED IN: nucleolus; EXPRESSED IN: 24 plant structures; EXPRESSED DURING: 15 growth stages; CONTAINS InterPro DOMAIN/s: Translation initiation factor IF6 (InterPro:IPR002769); BEST Arabidop…
OkPFcomp47889_c1_seq3	5.39511	0.351795	-4.20378	1.53e-15	5.44e-14	(at4g27290 : 700.0) S-locus lectin protein kinase family protein; FUNCTIONS IN: sugar binding, protein serine/threonine kinase activity, protein kinase activity, ATP binding; INVOLVED IN: protein amino acid phosphorylation, recognition of pollen; LOCATED IN: endomembrane system; CONTAINS InterPro DOMAIN/s: Curculin-like (mannose-binding) lectin (InterPro:IPR001480), Apple-like (InterPro:IPR003609…
OkPScomp59007_c0_seq1	2.88444	0.184225	-4.20103	8.29e-20	5.4e-18	no hits & (original description: evgclass=noclass,okay; aalen=100,59%,partial3-utrpoor;)
OkPScomp31373_c0_seq1	4.19605	0.272847	-4.20005	1.27e-18	7.28e-17	(at5g55190 : 340.0) A member of RAN GTPase gene family. Encodes a small soluble GTP-binding protein. Likely to be involved in nuclear translocation of proteins. May also be involved in cell cycle progression.; RAN GTPase 3 (RAN3); FUNCTIONS IN: protein binding, GTP binding, GTPase activity; INVOLVED IN: protein import into nucleus; EXPRESSED IN: 23 plant structures; EXPRESSED DURING: 14 growth st…
OkPScomp36533_c0_seq1	2.31634	0.15104	-4.1941	3.81e-15	1.26e-13	(q06197|idhc_soybn : 472.0) Isocitrate dehydrogenase [NADP] (EC 1.1.1.42) (Oxalosuccinate decarboxylase) (IDH) (NADP(+)-specific ICDH) (IDP) - Glycine max (Soybean) & (at1g65930 : 463.0) Encodes a NADP+-isocitrate dehydrogenase that is believed to function in the cytosol. It appears to contribute to NADPH production under oxidative stress, and thereby to participate in redox signalling linked to …
OkPScomp61521_c0_seq1	1.69643	0.108349	-4.19181	1.21e-17	5.98e-16	no hits & (original description: evgclass=noclass,okay; aalen=145,62%,partial3;)
OkPFcomp21049_c0_seq1	4.21667	0.269314	-4.19181	1.83e-15	6.44e-14	no hits & (original description: evgclass=noclass,okay; aalen=72,78%,complete;)
OkPScomp47788_c0_seq2	2.01169	0.130662	-4.19074	7.84e-16	2.96e-14	(at3g59630 : 430.0) diphthamide synthesis DPH2 family protein; FUNCTIONS IN: molecular_function unknown; INVOLVED IN: peptidyl-diphthamide biosynthetic process from peptidyl-histidine; LOCATED IN: cellular_component unknown; EXPRESSED IN: 19 plant structures; EXPRESSED DURING: 7 growth stages; CONTAINS InterPro DOMAIN/s: Diphthamide synthesis, DPH1/DHP2 (InterPro:IPR002728), Diphthamide synthesis…
OkPScomp56342_c1_seq4	3.65385	0.23976	-4.18694	4.92e-10	6.71e-09	(at3g50940 : 352.0) P-loop containing nucleoside triphosphate hydrolases superfamily protein; FUNCTIONS IN: nucleoside-triphosphatase activity, ATPase activity, nucleotide binding, ATP binding; LOCATED IN: endomembrane system; CONTAINS InterPro DOMAIN/s: ATPase, AAA-type, core (InterPro:IPR003959), ATPase, AAA+ type, core (InterPro:IPR003593), ATPase, AAA-type, conserved site (InterPro:IPR003960)…
PGSC0003DMT400016038	6.21052	0.413185	-4.17491	1e-10	1.57e-09	(at4g33070 : 993.0) Thiamine pyrophosphate dependent pyruvate decarboxylase family protein; FUNCTIONS IN: in 6 functions; LOCATED IN: membrane; EXPRESSED IN: 11 plant structures; EXPRESSED DURING: 4 anthesis, C globular stage, F mature embryo stage, petal differentiation and expansion stage, E expanded cotyledon stage; CONTAINS InterPro DOMAIN/s: TPP-binding enzyme, conserved site (InterPro:IPR00…
OkPScomp26108_c0_seq1	1.80029	0.117596	-4.17482	3.83e-18	2.05e-16	(at1g62810 : 95.5) Copper amine oxidase family protein; FUNCTIONS IN: primary amine oxidase activity, quinone binding, copper ion binding; INVOLVED IN: oxidation reduction, amine metabolic process; LOCATED IN: endomembrane system; EXPRESSED IN: 22 plant structures; EXPRESSED DURING: 13 growth stages; CONTAINS InterPro DOMAIN/s: Copper amine oxidase, N-terminal (InterPro:IPR016182), Copper amine o…
PGSC0003DMT400069841	4.66723	0.311955	-4.16395	3.42e-09	4.05e-08	(at5g49620 : 255.0) Member of the R2R3 factor gene family.; myb domain protein 78 (MYB78); CONTAINS InterPro DOMAIN/s: SANT, DNA-binding (InterPro:IPR001005), Homeodomain-like (InterPro:IPR009057), Myb, DNA-binding (InterPro:IPR014778), Myb transcription factor (InterPro:IPR015495), Homeodomain-related (InterPro:IPR012287), HTH transcriptional regulator, Myb-type, DNA-binding (InterPro:IPR017930)…
OkPFcomp45148_c0_seq4	1.86375	0.12314	-4.15836	1.18e-10	1.83e-09	no hits & (original description: evgclass=noclass,okay; aalen=182,60%,partial5;)
OkPScomp23644_c0_seq1	1.91579	0.127205	-4.15566	1.4e-10	2.13e-09	no hits & (original description: evgclass=noclass,okay; aalen=309,90%,partial5;)
OkPScomp59023_c0_seq1	2.04253	0.136126	-4.15363	6.77e-14	1.81e-12	(at3g57510 : 93.2) Encodes ADPG1, a polygalacturonase protein involved in silique and anther dihiscence. Loss of function mutations have reduced seed set, indehiscent fruit and reduced pollen shedding.; ADPG1; FUNCTIONS IN: polygalacturonase activity; INVOLVED IN: cell wall modification involved in abscission, fruit dehiscence, anther dehiscence, carbohydrate metabolic process; LOCATED IN: endome…
PGSC0003DMT400074078	6.40535	0.434444	-4.14395	4.26e-09	4.95e-08	(at1g13360 : 98.2) unknown protein; FUNCTIONS IN: molecular_function unknown; INVOLVED IN: biological_process unknown; LOCATED IN: cellular_component unknown; BEST Arabidopsis thaliana protein match is: unknown protein (TAIR:AT3G25870.1). & (reliability: 196.4) & (original description: evgclass=main,okay,match:OkPFcomp18194_c0_seq1,pct:99/100/.; aalen=245,71%,complete;)
OkPScomp59630_c0_seq1	2.14208	0.14153	-4.143	6.56e-17	2.92e-15	no hits & (original description: evgclass=noclass,okay; aalen=136,77%,complete;)
OkPFcomp39125_c0_seq10	4.81741	0.320502	-4.14222	2.48e-15	8.55e-14	no hits & (original description: evgclass=noclass,okay; aalen=62,64%,complete;)
OkPScomp58540_c0_seq1	4.02757	0.270775	-4.14104	1.65e-10	2.48e-09	(q8l805|rl35_wheat : 172.0) 60S ribosomal protein L35 - Triticum aestivum (Wheat) & (at3g55170 : 144.0) Ribosomal L29 family protein ; FUNCTIONS IN: structural constituent of ribosome; INVOLVED IN: translation, ribosome biogenesis; LOCATED IN: ribosome, cytosolic large ribosomal subunit; EXPRESSED IN: 22 plant structures; EXPRESSED DURING: 13 growth stages; CONTAINS InterPro DOMAIN/s: Ribosomal p…
OkPScomp46592_c1_seq1	156.7	10.7066	-4.14055	9.02e-17	3.94e-15	(at3g25400 : 131.0) CONTAINS InterPro DOMAIN/s: NTP Pyrophosphohydrolase MazG-related, RS21-C6 (InterPro:IPR011394), EAR (InterPro:IPR009039), NTP pyrophosphohydrolase MazG, putative catalytic core (InterPro:IPR004518); Has 1123 Blast hits to 1121 proteins in 452 species: Archae - 22; Bacteria - 753; Metazoa - 81; Fungi - 3; Plants - 83; Viruses - 0; Other Eukaryotes - 181 (source: NCBI BLink). &…
PGSC0003DMT400013095	7.54384	0.514481	-4.13491	8.72e-10	1.14e-08	(p11670|prb1_tobac : 318.0) Basic form of pathogenesis-related protein 1 precursor (PRP 1) - Nicotiana tabacum (Common tobacco) & (at4g33720 : 212.0) CAP (Cysteine-rich secretory proteins, Antigen 5, and Pathogenesis-related 1 protein) superfamily protein; FUNCTIONS IN: molecular_function unknown; INVOLVED IN: biological_process unknown; LOCATED IN: endomembrane system, extracellular region; EXPR…
PGSC0003DMT400014232	1.99071	0.135482	-4.13241	5.27e-14	1.44e-12	(q9sbq9|f3ph_pethy : 371.0) Flavonoid 3-monooxygenase (EC 1.14.13.21) (Flavonoid 3-hydroxylase) (Cytochrome P450 75B2) - Petunia hybrida (Petunia) & (at5g07990 : 355.0) Required for flavonoid 3 hydroxylase activity.; TRANSPARENT TESTA 7 (TT7); CONTAINS InterPro DOMAIN/s: Cytochrome P450 (InterPro:IPR001128), Cytochrome P450, E-class, group I (InterPro:IPR002401), Cytochrome P450, conserved site (…
OkPScomp31202_c0_seq1	3.58675	0.242557	-4.12485	1.53e-13	3.84e-12	no hits & (original description: evgclass=noclass,okay; aalen=121,79%,partial5;)
OkPScomp30735_c0_seq2	19.1445	1.32401	-4.12175	6.68e-09	7.6e-08	(at1g12200 : 435.0) Flavin-binding monooxygenase family protein; FUNCTIONS IN: NADP or NADPH binding, monooxygenase activity, FAD binding, flavin-containing monooxygenase activity; INVOLVED IN: oxidation reduction; LOCATED IN: cellular_component unknown; EXPRESSED IN: 22 plant structures; EXPRESSED DURING: 13 growth stages; CONTAINS InterPro DOMAIN/s: Flavin-containing monooxygenase FMO (InterPro…
OkPFcomp40912_c0_seq1	37.2593	2.5817	-4.11969	6.68e-09	7.6e-08	no hits & (original description: evgclass=main,okay,match:PGSC0003DMT400047880,pct:99/61/.; aalen=156,45%,complete-utrpoor;)
OkPScomp56041_c2_seq18	2.93832	0.197544	-4.11795	1.89e-11	3.37e-10	no hits & (original description: evgclass=noclass,okay; aalen=83,66%,complete;)
OkPScomp44765_c0_seq5	1.26692	0.0851754	-4.11795	6.71e-14	1.8e-12	(at2g18020 : 353.0) embryo defective 2296 (EMB2296); FUNCTIONS IN: structural constituent of ribosome, protein binding; INVOLVED IN: translation, embryo development ending in seed dormancy; LOCATED IN: in 7 components; EXPRESSED IN: male gametophyte, guard cell, cultured cell; EXPRESSED DURING: L mature pollen stage, M germinated pollen stage; CONTAINS InterPro DOMAIN/s: Nucleic acid-binding, OB-…
OkPScomp35361_c0_seq1	1.58185	0.106348	-4.11795	1.26e-16	5.37e-15	(at1g11910 : 137.0) Encodes an aspartic proteinase that forms a heterodimer and is stable over a broad pH range (ph 3-8).; aspartic proteinase A1 (APA1); FUNCTIONS IN: endopeptidase activity; INVOLVED IN: proteolysis, response to salt stress; LOCATED IN: vacuole; EXPRESSED IN: 25 plant structures; EXPRESSED DURING: 16 growth stages; CONTAINS InterPro DOMAIN/s: Saposin-like (InterPro:IPR011001), P…
OkPFcomp53665_c0_seq61	9.58638	0.663486	-4.11271	2.32e-10	3.38e-09	no hits & (original description: evgclass=noclass,okay; aalen=135,75%,partial3;)
OkPFcomp17374_c0_seq1	3.34145	0.228658	-4.11221	5.9e-15	1.91e-13	(at4g27290 : 107.0) S-locus lectin protein kinase family protein; FUNCTIONS IN: sugar binding, protein serine/threonine kinase activity, protein kinase activity, ATP binding; INVOLVED IN: protein amino acid phosphorylation, recognition of pollen; LOCATED IN: endomembrane system; CONTAINS InterPro DOMAIN/s: Curculin-like (mannose-binding) lectin (InterPro:IPR001480), Apple-like (InterPro:IPR003609…
OkPScomp55463_c1_seq1	7.28247	0.505873	-4.10951	2.75e-10	3.96e-09	(at5g20940 : 397.0) Glycosyl hydrolase family protein; FUNCTIONS IN: hydrolase activity, hydrolyzing O-glycosyl compounds; INVOLVED IN: carbohydrate metabolic process; LOCATED IN: endomembrane system; EXPRESSED IN: 10 plant structures; EXPRESSED DURING: 4 anthesis, petal differentiation and expansion stage; CONTAINS InterPro DOMAIN/s: Glycoside hydrolase, family 3, N-terminal (InterPro:IPR001764)…
OkPScomp32759_c0_seq1	2.93059	0.200542	-4.10779	8.76e-11	1.39e-09	(at4g18100 : 137.0) Ribosomal protein L32e; FUNCTIONS IN: structural constituent of ribosome; INVOLVED IN: translation, ribosome biogenesis; LOCATED IN: cytosolic ribosome, ribosome, cytosolic large ribosomal subunit, nucleolus; EXPRESSED IN: callus, pollen tube, leaf; CONTAINS InterPro DOMAIN/s: Ribosomal protein L32e (InterPro:IPR001515), Ribosomal protein L32e, conserved site (InterPro:IPR0182…
OkPScomp51879_c0_seq1	5.86342	0.407364	-4.10722	2.85e-11	4.92e-10	(original description: evgclass=noclass,okay; aalen=229,79%,complete;)
OkPScomp47674_c0_seq2	2.58703	0.178449	-4.10663	3.99e-15	1.32e-13	no hits & (original description: evgclass=noclass,okay; aalen=148,47%,complete-utrpoor;)
OkPScomp41756_c0_seq1	2.8611	0.195788	-4.10164	1.05e-08	1.17e-07	(q9xet4|rs7_secce : 125.0) 40S ribosomal protein S7 - Secale cereale (Rye) & (at3g02560 : 124.0) Ribosomal protein S7e family protein; FUNCTIONS IN: structural constituent of ribosome; INVOLVED IN: translation; LOCATED IN: cytosolic small ribosomal subunit, cytosolic ribosome, chloroplast, membrane; EXPRESSED IN: 23 plant structures; EXPRESSED DURING: 16 growth stages; CONTAINS InterPro DOMAIN/s:…
OkPScomp58058_c0_seq1	4.90054	0.34201	-4.09353	1.56e-09	1.96e-08	(at2g22620 : 242.0) Rhamnogalacturonate lyase family protein; CONTAINS InterPro DOMAIN/s: Rhamnogalacturonate lyase (InterPro:IPR010325), Carbohydrate-binding-like fold (InterPro:IPR013784), Galactose-binding domain-like (InterPro:IPR008979); BEST Arabidopsis thaliana protein match is: Rhamnogalacturonate lyase family protein (TAIR:AT4G37950.1). & (reliability: 484.0) & (original description: evg…
OkPFcomp43053_c3_seq1	3.58025	0.249867	-4.09353	3.27e-11	5.62e-10	(at4g23160 : 281.0) Encodes a cysteine-rich receptor-like protein kinase.; cysteine-rich RLK (RECEPTOR-like protein kinase) 8 (CRK8); FUNCTIONS IN: kinase activity; INVOLVED IN: protein amino acid phosphorylation; CONTAINS InterPro DOMAIN/s: Protein kinase, ATP binding site (InterPro:IPR017441), Reverse transcriptase, RNA-dependent DNA polymerase (InterPro:IPR013103), Serine/threonine-protein kin…
OkPScomp53937_c0_seq7	3.01401	0.206251	-4.09247	1.68e-18	9.39e-17	no hits & (original description: evgclass=noclass,okay; aalen=120,99%,partial;)
OkPFcomp40417_c0_seq1	30.9431	2.18717	-4.09152	8.51e-15	2.67e-13	(at5g57390 : 432.0) Encodes a member of the AP2 family of transcriptional regulators.May be involved in germination and seedling growth. Mutants are resistant to ABA analogs and are resistant to high nitrogen concentrations.essential for the developmental transition between the embryonic and vegetative phases in plants.Overexpression results in the formation of somatic embryos on cotyledons.; AIN…
OkPScomp57978_c0_seq1	3.88377	0.272252	-4.08856	3.51e-13	8.32e-12	no hits & (original description: evgclass=noclass,okay; aalen=189,69%,complete;)
OkPScomp35215_c0_seq1	2.56775	0.17826	-4.08092	4.62e-10	6.33e-09	no hits & (original description: evgclass=noclass,okay; aalen=102,58%,partial5-utrpoor;)
OkPScomp30818_c0_seq2	3.38049	0.238133	-4.0784	1.31e-17	6.38e-16	(at4g13170 : 227.0) Ribosomal protein L13 family protein; FUNCTIONS IN: structural constituent of ribosome; INVOLVED IN: translation; LOCATED IN: ribosome, cytosolic large ribosomal subunit, membrane; EXPRESSED IN: 22 plant structures; EXPRESSED DURING: 13 growth stages; CONTAINS InterPro DOMAIN/s: Ribosomal protein L13 (InterPro:IPR005822), Ribosomal protein L13, eukaryotic/archaeal (InterPro:IP…
OkPFcomp51484_c0_seq2	19.2373	1.37715	-4.0723	5.91e-18	3.04e-16	(at5g61430 : 358.0) NAC domain containing protein 100 (NAC100); FUNCTIONS IN: sequence-specific DNA binding transcription factor activity; INVOLVED IN: multicellular organismal development, regulation of transcription; LOCATED IN: cellular_component unknown; EXPRESSED IN: 9 plant structures; EXPRESSED DURING: LP.04 four leaves visible, 4 anthesis, petal differentiation and expansion stage; CONTAI…
OkPScomp58631_c0_seq1	3.04405	0.212094	-4.06652	1.33e-08	1.44e-07	(at1g79530 : 133.0) Encodes one of the chloroplast/plastid localized GAPDH isoforms (GAPCp1/At1g79530 and GAPCp2/At1g16300). gapcp double mutants display a drastic phenotype of arrested root development, dwarfism and sterility. GAPCps are important for the synthesis of serine in roots.; glyceraldehyde-3-phosphate dehydrogenase of plastid 1 (GAPCP-1); FUNCTIONS IN: glyceraldehyde-3-phosphate dehyd…
PGSC0003DMT400044650	1.5301	0.109033	-4.05975	1.33e-08	1.44e-07	(at3g14650 : 554.0) putative cytochrome P450; "cytochrome P450, family 72, subfamily A, polypeptide 11" (CYP72A11); FUNCTIONS IN: electron carrier activity, monooxygenase activity, iron ion binding, oxygen binding, heme binding; INVOLVED IN: oxidation reduction; LOCATED IN: endomembrane system; EXPRESSED IN: 22 plant structures; EXPRESSED DURING: 13 growth stages; CONTAINS InterPro DOMAIN/s: Cyto…
OkPScomp21382_c1_seq1	3.39232	0.240737	-4.04011	1.33e-08	1.44e-07	no hits & (original description: evgclass=noclass,okay; aalen=100,97%,partial5;)
OkPFcomp62344_c0_seq1	13.8759	1.01031	-4.03961	1.96e-14	5.75e-13	(q41001|bcp_pea : 95.5) Blue copper protein precursor - Pisum sativum (Garden pea) & (at2g32300 : 94.4) Encodes a uclacyanin, a protein precursor that is closely related to precursors of stellacyanins and a blue copper protein from pea pods.; uclacyanin 1 (UCC1); FUNCTIONS IN: electron carrier activity, copper ion binding; LOCATED IN: anchored to membrane; EXPRESSED IN: 7 plant structures; EXPRES…
OkPScomp58988_c0_seq1	2.74689	0.19737	-4.0375	1.39e-10	2.12e-09	no hits & (original description: evgclass=noclass,okay; aalen=166,88%,partial5;)
OkPScomp48745_c1_seq6	4.05969	0.291698	-4.0375	6.54e-15	2.09e-13	(q9fvi2|adf1_pethy : 141.0) Actin-depolymerizing factor 1 (ADF 1) - Petunia hybrida (Petunia) & (at5g59890 : 137.0) actin depolymerizing factor 4 (ADF4) mRNA, complete cds; actin depolymerizing factor 4 (ADF4); FUNCTIONS IN: actin binding; INVOLVED IN: defense response signaling pathway, resistance gene-dependent, defense response to bacterium; LOCATED IN: intracellular; EXPRESSED IN: 22 plant st…
OkPScomp21524_c0_seq2	4.00764	0.287958	-4.0375	5.5e-10	7.42e-09	(p50346|rla0_soybn : 113.0) 60S acidic ribosomal protein P0 - Glycine max (Soybean) & (at3g11250 : 106.0) Ribosomal protein L10 family protein; FUNCTIONS IN: structural constituent of ribosome; INVOLVED IN: translational elongation, response to salt stress, translation; LOCATED IN: cytosolic ribosome, ribosome, membrane; EXPRESSED IN: 23 plant structures; EXPRESSED DURING: 13 growth stages; CONTA…
OkPScomp21453_c0_seq1	1.50142	0.107881	-4.0375	2.09e-14	6.08e-13	(at1g77060 : 147.0) Phosphoenolpyruvate carboxylase family protein; FUNCTIONS IN: catalytic activity; INVOLVED IN: metabolic process; LOCATED IN: chloroplast, chloroplast stroma; EXPRESSED IN: 22 plant structures; EXPRESSED DURING: 13 growth stages; CONTAINS InterPro DOMAIN/s: Pyruvate/Phosphoenolpyruvate kinase, catalytic core (InterPro:IPR015813), Isocitrate lyase/phosphorylmutase, conserved si…
OkPScomp28516_c0_seq2	4.74988	0.343437	-4.03617	6.54e-12	1.26e-10	no hits & (original description: evgclass=noclass,okay; aalen=110,76%,complete;)
OkPFcomp55842_c0_seq1	7.49445	0.544683	-4.03508	2.33e-09	2.84e-08	no hits & (original description: evgclass=noclass,okay; aalen=105,84%,partial5;)
OkPFcomp52296_c1_seq1	11.1672	0.82455	-4.02461	1.87e-12	3.98e-11	(at3g28450 : 220.0) Leucine-rich repeat protein kinase family protein; FUNCTIONS IN: protein serine/threonine kinase activity, kinase activity, ATP binding; INVOLVED IN: transmembrane receptor protein tyrosine kinase signaling pathway, protein amino acid phosphorylation; LOCATED IN: chloroplast, plasma membrane, membrane; EXPRESSED IN: 24 plant structures; EXPRESSED DURING: 13 growth stages; CONT…
OkWScomp81797_c0_seq1	8.27182	0.603784	-4.02251	1.87e-12	3.98e-11	no hits & (original description: evgclass=noclass,okay; aalen=51,62%,complete;)
OkPScomp52817_c0_seq2	3.09928	0.22551	-4.01938	1.68e-08	1.79e-07	(at2g23570 : 142.0) Encodes a protein with similarity to SABP2, a methyl salicylate esterase from tobacco. However, this protein is truncated and lacks one of the residues of the predicted catalytic triad, suggesting that it does not have this enzymatic activity.; methyl esterase 19 (MES19); CONTAINS InterPro DOMAIN/s: Alpha/beta hydrolase fold-1 (InterPro:IPR000073); BEST Arabidopsis thaliana pr…
OkPScomp32355_c0_seq1	1.75915	0.127676	-4.01689	3.98e-18	2.13e-16	no hits & (original description: evgclass=noclass,okay; aalen=181,74%,complete;)
OkPScomp42204_c1_seq1	4.34499	0.320203	-4.01505	1.05e-12	2.32e-11	no hits & (original description: evgclass=noclass,okay; aalen=155,72%,partial5;)
OkWScomp59022_c0_seq2	413.848	30.8965	-4.01328	3.48e-09	4.12e-08	(at3g16770 : 129.0) Encodes a member of the ERF (ethylene response factor) subfamily B-2 of the plant specific ERF/AP2 transcription factor family (RAP2.3). The protein contains one AP2 domain. There are 5 members in this subfamily including RAP2.2 AND RAP2.12.It is localized to the nucleus and acts as a transcriptional activator through the GCC-box. It has been identified as a suppressor of Bax-…
PGSC0003DMT400049109	1.91755	0.138647	-4.01319	4.56e-12	9.07e-11	(at3g07565 : 119.0) Protein of unknown function (DUF3755); INVOLVED IN: biological_process unknown; LOCATED IN: chloroplast; EXPRESSED IN: 23 plant structures; EXPRESSED DURING: 15 growth stages; CONTAINS InterPro DOMAIN/s: Protein of unknown function DUF3755 (InterPro:IPR022228); BEST Arabidopsis thaliana protein match is: Protein of unknown function (DUF3755) (TAIR:AT1G10820.2). & (reliability:…
PGSC0003DMT400040393	1.22397	0.0884978	-4.01319	1.85e-17	8.84e-16	no hits & (original description: evgclass=noclass,okay; aalen=281,100%,complete;)
OkPScomp23793_c0_seq1	1.57128	0.11361	-4.01319	2.12e-08	2.24e-07	no hits & (original description: evgclass=noclass,okay; aalen=219,99%,partial;)
OkPFcomp47520_c0_seq1	22.6559	1.69891	-4.00376	1.11e-11	2.06e-10	(at5g41761 : 85.9) unknown protein; FUNCTIONS IN: molecular_function unknown; INVOLVED IN: biological_process unknown; LOCATED IN: cellular_component unknown; BEST Arabidopsis thaliana protein match is: unknown protein (TAIR:AT3G55570.1); Has 30201 Blast hits to 17322 proteins in 780 species: Archae - 12; Bacteria - 1396; Metazoa - 17338; Fungi - 3422; Plants - 5037; Viruses - 0; Other Eukaryotes…
OkPScomp35268_c0_seq1	3.64554	0.271265	-3.9948	2.69e-08	2.79e-07	(at3g10610 : 147.0) Ribosomal S17 family protein; FUNCTIONS IN: structural constituent of ribosome; INVOLVED IN: translation; LOCATED IN: cytosolic small ribosomal subunit, cytosolic ribosome, ribosome; EXPRESSED IN: 22 plant structures; EXPRESSED DURING: 13 growth stages; CONTAINS InterPro DOMAIN/s: Ribosomal protein S17e (InterPro:IPR001210), Ribosomal protein S17e, conserved site (InterPro:IPR…
OkPScomp59013_c0_seq1	1.77301	0.130662	-3.98577	5.57e-14	1.51e-12	(at3g59540 : 81.6) Ribosomal L38e protein family; FUNCTIONS IN: structural constituent of ribosome; INVOLVED IN: translation, ribosome biogenesis; LOCATED IN: ribosome, cytosolic large ribosomal subunit; EXPRESSED IN: 22 plant structures; EXPRESSED DURING: 13 growth stages; CONTAINS InterPro DOMAIN/s: Ribosomal protein L38e (InterPro:IPR002675); BEST Arabidopsis thaliana protein match is: Ribosom…
OkPFcomp67734_c0_seq1	3.0786	0.226876	-3.98577	5.24e-09	6.05e-08	no hits & (original description: evgclass=noclass,okay; aalen=106,97%,partial5;)
OkPScomp59939_c0_seq1	2.16145	0.161356	-3.98244	1.12e-09	1.44e-08	(q9m3v8|rs6_aspof : 247.0) 40S ribosomal protein S6 - Asparagus officinalis (Garden asparagus) & (at5g10360 : 243.0) RPS6A and RPS6B are fully redundant and essential during gametogenesis.; embryo defective 3010 (EMB3010); CONTAINS InterPro DOMAIN/s: Ribosomal protein S6e (InterPro:IPR001377), Ribosomal protein S6e, conserved site (InterPro:IPR018282); BEST Arabidopsis thaliana protein match is: …
OkPScomp32886_c0_seq2	3.79891	0.283595	-3.98244	1.12e-09	1.44e-08	no hits & (original description: evgclass=noclass,okay; aalen=128,97%,partial5;)
PGSC0003DMT400069588	2.68571	0.201804	-3.98074	1.12e-09	1.44e-08	(at1g17860 : 150.0) Kunitz family trypsin and protease inhibitor protein; FUNCTIONS IN: endopeptidase inhibitor activity; INVOLVED IN: biological_process unknown; LOCATED IN: apoplast, cell wall; EXPRESSED IN: 17 plant structures; EXPRESSED DURING: 13 growth stages; CONTAINS InterPro DOMAIN/s: Proteinase inhibitor I3, Kunitz legume (InterPro:IPR002160), Kunitz inhibitor ST1-like (InterPro:IPR0110…
OkWScomp65846_c0_seq1	9.41605	0.715311	-3.97786	1.12e-09	1.44e-08	no hits & (original description: evgclass=noclass,okay; aalen=103,66%,partial5;)
PGSC0003DMT400094851	4.83004	0.363947	-3.9734	1.18e-10	1.82e-09	no hits & (original description: evgclass=noclass,okay,match:PGSC0003DMT400096164,pct:98/94/-sense; aalen=119,100%,complete;)
OkPScomp45155_c0_seq2	2.963	0.221769	-3.97257	4.11e-12	8.24e-11	(at5g37290 : 89.0) ARM repeat superfamily protein; FUNCTIONS IN: binding; INVOLVED IN: biological_process unknown; EXPRESSED IN: 22 plant structures; EXPRESSED DURING: 13 growth stages; CONTAINS InterPro DOMAIN/s: Armadillo-like helical (InterPro:IPR011989), Armadillo (InterPro:IPR000225), Armadillo-type fold (InterPro:IPR016024); Has 30201 Blast hits to 17322 proteins in 780 species: Archae - 12…
OkPScomp23334_c0_seq1	1.69772	0.129085	-3.94989	1.16e-15	4.19e-14	no hits & (original description: evgclass=noclass,okay; aalen=161,67%,complete;)
PGSC0003DMT400056323	1.81348	0.13899	-3.94452	1.36e-10	2.08e-09	no hits & (original description: evgclass=main,okay,match:OkPScomp25416_c0_seq1,pct:98/100/.; aalen=179,66%,complete;)
OkPScomp59000_c0_seq1	2.92474	0.224159	-3.94452	1.35e-09	1.71e-08	(at2g37600 : 84.3) Ribosomal protein L36e family protein; FUNCTIONS IN: structural constituent of ribosome; INVOLVED IN: translation; LOCATED IN: ribosome, cytosolic large ribosomal subunit; EXPRESSED IN: 22 plant structures; EXPRESSED DURING: 13 growth stages; CONTAINS InterPro DOMAIN/s: Ribosomal protein L36e (InterPro:IPR000509); BEST Arabidopsis thaliana protein match is: Ribosomal protein L3…
OkPScomp44765_c0_seq4	1.65383	0.126754	-3.94452	6.45e-09	7.36e-08	(at2g18020 : 360.0) embryo defective 2296 (EMB2296); FUNCTIONS IN: structural constituent of ribosome, protein binding; INVOLVED IN: translation, embryo development ending in seed dormancy; LOCATED IN: in 7 components; EXPRESSED IN: male gametophyte, guard cell, cultured cell; EXPRESSED DURING: L mature pollen stage, M germinated pollen stage; CONTAINS InterPro DOMAIN/s: Nucleic acid-binding, OB-…
OkPScomp42145_c0_seq1	12.1852	0.954105	-3.93911	5.18e-12	1.02e-10	(at3g22560 : 165.0) Acyl-CoA N-acyltransferases (NAT) superfamily protein; FUNCTIONS IN: N-acetyltransferase activity; INVOLVED IN: metabolic process; LOCATED IN: membrane; EXPRESSED IN: leaf; CONTAINS InterPro DOMAIN/s: GCN5-related N-acetyltransferase, C-terminal (InterPro:IPR022610), GCN5-related N-acetyltransferase (InterPro:IPR000182), Acyl-CoA N-acyltransferase (InterPro:IPR016181); BEST Ar…
OkPScomp56636_c1_seq1	1.77123	0.137123	-3.93772	4.72e-18	2.47e-16	(q40577|5eas_tobac : 521.0) Aristolochene synthase (EC 4.2.3.9) (5-epi-aristolochene synthase) (EAS) - Nicotiana tabacum (Common tobacco) & (at5g23960 : 286.0) Encodes a sesquiterpene synthase involved in generating all of the group A sesquiterpenes found in the Arabidopsis floral volatile blend. Strongly expressed in the stigma.; terpene synthase 21 (TPS21); CONTAINS InterPro DOMAIN/s: Terpene s…
OkPScomp51343_c0_seq3	4.37599	0.338775	-3.93772	3.42e-08	3.48e-07	no hits & (original description: evgclass=noclass,okay; aalen=147,99%,partial;)
OkPScomp53438_c0_seq2	9.88108	0.775697	-3.93743	3.42e-08	3.48e-07	(at5g16990 : 402.0) molecular function has not been defined, was shown involved in oxidative stress tolerance.; Zinc-binding dehydrogenase family protein; FUNCTIONS IN: oxidoreductase activity, binding, zinc ion binding, catalytic activity; INVOLVED IN: response to oxidative stress; LOCATED IN: plasma membrane; EXPRESSED IN: 26 plant structures; EXPRESSED DURING: 13 growth stages; CONTAINS InterP…
OkPScomp55937_c0_seq6	40.2467	3.16492	-3.93641	3.42e-08	3.48e-07	no hits & (original description: evgclass=noclass,okay; aalen=183,99%,partial;)
OkPFcomp35236_c0_seq1	467.053	36.9555	-3.92947	3.38e-16	1.35e-14	(at5g15780 : 189.0) Pollen Ole e 1 allergen and extensin family protein; FUNCTIONS IN: molecular_function unknown; INVOLVED IN: biological_process unknown; LOCATED IN: endomembrane system; EXPRESSED IN: 14 plant structures; EXPRESSED DURING: 10 growth stages; CONTAINS InterPro DOMAIN/s: Pollen Ole e 1 allergen/extensin (InterPro:IPR006041); Has 85252 Blast hits to 38354 proteins in 1825 species: …
OkPScomp57422_c0_seq4	18.5438	1.46419	-3.92943	2.12e-10	3.12e-09	(at3g14610 : 267.0) putative cytochrome P450; "cytochrome P450, family 72, subfamily A, polypeptide 7" (CYP72A7); FUNCTIONS IN: electron carrier activity, monooxygenase activity, iron ion binding, oxygen binding, heme binding; INVOLVED IN: oxidation reduction; LOCATED IN: endoplasmic reticulum; EXPRESSED IN: 16 plant structures; EXPRESSED DURING: 6 growth stages; CONTAINS InterPro DOMAIN/s: Cytoc…
PGSC0003DMT400024628	1.46293	0.113027	-3.92685	5.56e-08	5.48e-07	(at2g43820 : 164.0) Induced by Salicylic acid, virus, fungus and bacteria.Involved in the tryptophan synthesis pathway. Independent of NPR1 for their induction by salicylic acid. UGT74F1 transfers UDP:glucose to salicylic acid (forming a glucoside (SAG) and a glucose ester (SGE)), benzoic acid, and athranilate in vitro. UGT74F2 shows a weak ability to catalyze the formation of the p-aminobenzoate…
OkPScomp29808_c1_seq1	1.70848	0.131998	-3.92685	5.56e-08	5.48e-07	(at2g42490 : 134.0) Copper amine oxidase family protein; FUNCTIONS IN: quinone binding, primary amine oxidase activity, copper ion binding; INVOLVED IN: oxidation reduction, amine metabolic process; LOCATED IN: peroxisome; EXPRESSED IN: 22 plant structures; EXPRESSED DURING: 13 growth stages; CONTAINS InterPro DOMAIN/s: Copper amine oxidase, N-terminal (InterPro:IPR016182), Copper amine oxidase, …
OkPScomp57078_c0_seq7	12.3742	0.981558	-3.9243	2.34e-09	2.85e-08	(at2g22620 : 805.0) Rhamnogalacturonate lyase family protein; CONTAINS InterPro DOMAIN/s: Rhamnogalacturonate lyase (InterPro:IPR010325), Carbohydrate-binding-like fold (InterPro:IPR013784), Galactose-binding domain-like (InterPro:IPR008979); BEST Arabidopsis thaliana protein match is: Rhamnogalacturonate lyase family protein (TAIR:AT4G37950.1). & (reliability: 1610.0) & (original description: ev…
OkPFcomp38779_c0_seq1	4.87324	0.381986	-3.92238	2.34e-09	2.85e-08	no hits & (original description: evgclass=noclass,okay; aalen=146,99%,partial;)
PGSC0003DMT400018834	3.24212	0.257611	-3.91812	2.46e-10	3.58e-09	(at2g47440 : 601.0) Tetratricopeptide repeat (TPR)-like superfamily protein; FUNCTIONS IN: binding, heat shock protein binding; INVOLVED IN: protein folding; LOCATED IN: cellular_component unknown; EXPRESSED IN: 22 plant structures; EXPRESSED DURING: 13 growth stages; CONTAINS InterPro DOMAIN/s: Tetratricopeptide TPR-1 (InterPro:IPR001440), Tetratricopeptide-like helical (InterPro:IPR011990), Hea…
PGSC0003DMT400085879	4.82894	0.381986	-3.90922	1.75e-13	4.35e-12	no hits & (original description: evgclass=main,okay,match:OkPFcomp39125_c0_seq7,pct:98/100/.; aalen=146,100%,complete;)
PGSC0003DMT400017861	13.1399	1.05539	-3.90564	6.96e-10	9.22e-09	(at5g39890 : 321.0) Protein of unknown function (DUF1637); FUNCTIONS IN: cysteamine dioxygenase activity; INVOLVED IN: oxidation reduction; LOCATED IN: cellular_component unknown; EXPRESSED IN: 24 plant structures; EXPRESSED DURING: 15 growth stages; CONTAINS InterPro DOMAIN/s: Protein of unknown function DUF1637 (InterPro:IPR012864); BEST Arabidopsis thaliana protein match is: Protein of unknown…
PGSC0003DMT400035577	5.50577	0.442838	-3.90173	9.81e-09	1.09e-07	(at2g26440 : 627.0) Plant invertase/pectin methylesterase inhibitor superfamily; FUNCTIONS IN: enzyme inhibitor activity, pectinesterase activity; INVOLVED IN: cell wall modification; LOCATED IN: endomembrane system, cell wall, plant-type cell wall; EXPRESSED IN: 20 plant structures; EXPRESSED DURING: 13 growth stages; CONTAINS InterPro DOMAIN/s: Pectinesterase, active site (InterPro:IPR018040), …
OkPFcomp53751_c0_seq1	23.1449	1.86832	-3.9003	1.21e-08	1.33e-07	(at3g13080 : 1946.0) encodes an ATP-dependent MRP-like ABC transporter able to transport glutathione-conjugates as well as chlorophyll catabolites. The expression of this gene is upregulated by herbicide safeners such as benoxacor and fenclorim.; multidrug resistance-associated protein 3 (MRP3); FUNCTIONS IN: chlorophyll catabolite transmembrane transporter activity, ATPase activity, coupled to t…
OkPScomp47968_c0_seq3	13.4959	1.08852	-3.89731	3.4e-09	4.04e-08	(at5g60390 : 337.0) GTP binding Elongation factor Tu family protein; FUNCTIONS IN: calmodulin binding, translation elongation factor activity; INVOLVED IN: translational elongation; LOCATED IN: mitochondrion, nucleus, cytoplasm; EXPRESSED IN: cotyledon, male gametophyte, guard cell, pollen tube, seed; EXPRESSED DURING: L mature pollen stage, M germinated pollen stage, seed development stages; CON…
OkPFcomp53735_c1_seq2	4.93609	0.396833	-3.89103	3.4e-09	4.04e-08	(at3g48700 : 183.0) carboxyesterase 13 (CXE13); FUNCTIONS IN: hydrolase activity; INVOLVED IN: metabolic process; LOCATED IN: cellular_component unknown; EXPRESSED IN: 6 plant structures; EXPRESSED DURING: F mature embryo stage, petal differentiation and expansion stage, E expanded cotyledon stage, D bilateral stage; CONTAINS InterPro DOMAIN/s: Lipase, GDXG, active site (InterPro:IPR002168), Alph…
OkPScomp37429_c0_seq1	4.30148	0.346034	-3.88871	3.4e-09	4.04e-08	(p16868|h2b4_volca : 148.0) Histone H2B.4 (H2B-IV) - Volvox carteri & (at5g59910 : 142.0) HTB4; FUNCTIONS IN: DNA binding; INVOLVED IN: nucleosome assembly; LOCATED IN: nucleolus; EXPRESSED IN: 24 plant structures; EXPRESSED DURING: 13 growth stages; CONTAINS InterPro DOMAIN/s: Histone H2B (InterPro:IPR000558), Histone-fold (InterPro:IPR009072), Histone core (InterPro:IPR007125); BEST Arabidopsis…
PGSC0003DMT400052065	1.50776	0.121823	-3.88601	1.06e-14	3.27e-13	(at3g01900 : 540.0) member of CYP94B; "cytochrome P450, family 94, subfamily B, polypeptide 2" (CYP94B2); FUNCTIONS IN: electron carrier activity, monooxygenase activity, iron ion binding, oxygen binding, heme binding; INVOLVED IN: oxidation reduction; LOCATED IN: endomembrane system; CONTAINS InterPro DOMAIN/s: Cytochrome P450 (InterPro:IPR001128), Cytochrome P450, E-class, group I (InterPro:IPR…
OkPScomp20670_c0_seq1	3.59765	0.287222	-3.88572	3.87e-10	5.42e-09	no hits & (original description: evgclass=noclass,okay; aalen=113,86%,partial3;)
OkPFcomp49749_c1_seq7	2.94056	0.238741	-3.87993	3.87e-10	5.42e-09	(at5g65210 : 363.0) Encodes TGA1, a redox-controlled regulator of systemic acquired resistance. TGA1 targets the activation sequence-1 (as-1) element of the promoter region of defense proteins. TGA1 are S-nitrosylated.; TGA1; CONTAINS InterPro DOMAIN/s: Basic-leucine zipper (bZIP) transcription factor (InterPro:IPR004827), bZIP transcription factor, bZIP-1 (InterPro:IPR011616); BEST Arabidopsis t…
PGSC0003DMT400046567	19.4615	1.59729	-3.87502	9.95e-16	3.66e-14	(at5g39890 : 253.0) Protein of unknown function (DUF1637); FUNCTIONS IN: cysteamine dioxygenase activity; INVOLVED IN: oxidation reduction; LOCATED IN: cellular_component unknown; EXPRESSED IN: 24 plant structures; EXPRESSED DURING: 15 growth stages; CONTAINS InterPro DOMAIN/s: Protein of unknown function DUF1637 (InterPro:IPR012864); BEST Arabidopsis thaliana protein match is: Protein of unknown…
OkPScomp58615_c0_seq1	2.6618	0.216674	-3.87427	2.12e-16	8.71e-15	(p52573|rehy_orysa : 199.0) Probable peroxiredoxin (EC 1.11.1.15) (Thioredoxin peroxidase) (RAB24 protein) - Oryza sativa (Rice) & (at1g48130 : 183.0) encodes a protein similar to the 1-cysteine (1-Cys) peroxiredoxin family of antioxidants. Expression is limited to seed (aleurone and embryo) and is not induced by ABA or drought.; 1-cysteine peroxiredoxin 1 (PER1); FUNCTIONS IN: thioredoxin peroxi…
OkPScomp44496_c0_seq4	1.91678	0.154871	-3.87283	1.66e-17	8.01e-16	(at2g44120 : 238.0) Ribosomal protein L30/L7 family protein; FUNCTIONS IN: structural constituent of ribosome, transcription regulator activity; INVOLVED IN: translation; LOCATED IN: in 7 components; EXPRESSED IN: 22 plant structures; EXPRESSED DURING: 13 growth stages; CONTAINS InterPro DOMAIN/s: Ribosomal protein L30, N-terminal (InterPro:IPR012988), Ribosomal protein L30p/L7e, conserved region…
OkPScomp23667_c1_seq1	3.20352	0.262486	-3.86481	9.74e-16	3.59e-14	(at1g09890 : 351.0) Rhamnogalacturonate lyase family protein; CONTAINS InterPro DOMAIN/s: Rhamnogalacturonate lyase (InterPro:IPR010325), Carbohydrate-binding-like fold (InterPro:IPR013784), Galactose-binding domain-like (InterPro:IPR008979); BEST Arabidopsis thaliana protein match is: Rhamnogalacturonate lyase family protein (TAIR:AT1G09910.1); Has 301 Blast hits to 285 proteins in 64 species: A…
OkPScomp22354_c0_seq1	3.76861	0.308788	-3.86481	1.5e-08	1.62e-07	(q949m3|fabg3_brana : 126.0) 3-oxoacyl-[acyl-carrier-protein] reductase 3, chloroplast precursor (EC 1.1.1.100) (3-ketoacyl-acyl carrier protein reductase 3) - Brassica napus (Rape) & (at1g24360 : 120.0) NAD(P)-binding Rossmann-fold superfamily protein; FUNCTIONS IN: 3-oxoacyl-[acyl-carrier-protein] reductase activity, copper ion binding; INVOLVED IN: oxidation reduction, metabolic process, fatty…
OkPScomp50862_c0_seq5	2.7868	0.227221	-3.86303	1.5e-08	1.62e-07	(q9at35|rl23a_dauca : 162.0) 60S ribosomal protein L23a - Daucus carota (Carrot) & (at3g55280 : 158.0) 60S ribosomal protein L23A (RPL23aB). Paralog of RPL23aA.; ribosomal protein L23AB (RPL23AB); FUNCTIONS IN: structural constituent of ribosome, RNA binding, nucleotide binding; INVOLVED IN: response to oxidative stress, response to high light intensity, response to cold, translation, ribosome bi…
PGSC0003DMT400038710	1.89027	0.155223	-3.86046	1.73e-16	7.18e-15	(at3g26040 : 184.0) HXXXD-type acyl-transferase family protein; FUNCTIONS IN: transferase activity, transferring acyl groups other than amino-acyl groups, transferase activity; INVOLVED IN: biological_process unknown; LOCATED IN: cellular_component unknown; EXPRESSED IN: root; CONTAINS InterPro DOMAIN/s: Transferase (InterPro:IPR003480); BEST Arabidopsis thaliana protein match is: HXXXD-type acyl…
OkPScomp23280_c1_seq1	3.16675	0.257106	-3.85543	6.61e-11	1.07e-09	(at5g45775 : 138.0) Ribosomal L5P family protein; FUNCTIONS IN: structural constituent of ribosome; INVOLVED IN: translation; LOCATED IN: cytosolic large ribosomal subunit, vacuole; EXPRESSED IN: male gametophyte, leaf; CONTAINS InterPro DOMAIN/s: Ribosomal protein L5 (InterPro:IPR002132), Ribosomal protein L5, conserved site (InterPro:IPR020929), Ribosomal protein L5, N-terminal (InterPro:IPR020…
OkPScomp36431_c1_seq2	1.33505	0.109184	-3.85537	7.81e-15	2.47e-13	no hits & (original description: evgclass=noclass,okay; aalen=400,100%,partial;)
OkPScomp58295_c0_seq1	3.35751	0.277293	-3.84912	7.62e-11	1.22e-09	(at3g08690 : 265.0) ubiquitin-conjugating enzyme 11 (UBC11); CONTAINS InterPro DOMAIN/s: Ubiquitin-conjugating enzyme/RWD-like (InterPro:IPR016135), Ubiquitin-conjugating enzyme, E2 (InterPro:IPR000608); BEST Arabidopsis thaliana protein match is: ubiquitin-conjugating enzyme 10 (TAIR:AT5G53300.4). & (p25866|ubc2_wheat : 137.0) Ubiquitin-conjugating enzyme E2-17 kDa (EC 6.3.2.19) (Ubiquitin-prote…
OkPScomp40176_c0_seq1	2.33543	0.192466	-3.84762	4.42e-16	1.72e-14	(at3g62870 : 283.0) Ribosomal protein L7Ae/L30e/S12e/Gadd45 family protein; FUNCTIONS IN: structural constituent of ribosome; INVOLVED IN: translation; LOCATED IN: cytosolic ribosome, cytosolic large ribosomal subunit, plasma membrane, membrane; EXPRESSED IN: 25 plant structures; EXPRESSED DURING: 13 growth stages; CONTAINS InterPro DOMAIN/s: Ribosomal protein L7A/L8 (InterPro:IPR001921), Ribosom…
OkPScomp57600_c1_seq2	6.01146	0.502894	-3.84663	3.39e-15	1.14e-13	(atmg00860 : 136.0) hypothetical protein; DNA/RNA polymerases superfamily protein. & (p31843|rrpo_oenbe : 132.0) RNA-directed DNA polymerase homolog (Reverse transcriptase homolog) - Oenothera bertiana (Berteros evening primrose) & (reliability: 272.0) & (original description: evgclass=noclass,okay; aalen=905,99%,partial;)
PGSC0003DMT400015282	1.09147	0.0896279	-3.84514	4.43e-17	2.03e-15	(at2g01290 : 355.0) Cytosolic ribose-5-phosphate isomerase. Knockout mutation causes chloroplast dysfunction, late flowering and premature cell death.; ribose-5-phosphate isomerase 2 (RPI2); CONTAINS InterPro DOMAIN/s: Ribose-5-phosphate isomerase, type A, subgroup (InterPro:IPR020672), Ribose 5-phosphate isomerase, type A (InterPro:IPR004788); BEST Arabidopsis thaliana protein match is: Ribose 5…
OkPScomp57460_c0_seq13	15.6957	1.31442	-3.84393	6.88e-15	2.2e-13	(at4g34040 : 208.0) RING/U-box superfamily protein; FUNCTIONS IN: zinc ion binding; EXPRESSED IN: 24 plant structures; EXPRESSED DURING: 14 growth stages; CONTAINS InterPro DOMAIN/s: Zinc finger, RING-type (InterPro:IPR001841), Zinc finger, C3HC4 RING-type (InterPro:IPR018957); BEST Arabidopsis thaliana protein match is: RING/U-box superfamily protein (TAIR:AT2G15530.3); Has 8873 Blast hits to 78…
OkPFcomp44064_c0_seq1	2.72953	0.228349	-3.84311	1.41e-11	2.57e-10	(at3g24255 : 141.0) RNA-directed DNA polymerase (reverse transcriptase)-related family protein; FUNCTIONS IN: molecular_function unknown; INVOLVED IN: biological_process unknown; LOCATED IN: cellular_component unknown; BEST Arabidopsis thaliana protein match is: unknown protein (TAIR:AT3G23910.1); Has 169 Blast hits to 169 proteins in 55 species: Archae - 8; Bacteria - 18; Metazoa - 36; Fungi - 1…
PGSC0003DMT400035884	26.983	2.26515	-3.84253	2.43e-11	4.25e-10	(at4g24380 : 209.0) CONTAINS InterPro DOMAIN/s: Serine hydrolase (InterPro:IPR005645); BEST Arabidopsis thaliana protein match is: alpha/beta-Hydrolases superfamily protein (TAIR:AT5G65400.1); Has 35333 Blast hits to 34131 proteins in 2444 species: Archae - 798; Bacteria - 22429; Metazoa - 974; Fungi - 991; Plants - 531; Viruses - 0; Other Eukaryotes - 9610 (source: NCBI BLink). & (reliability: 4…
OkPScomp58473_c0_seq1	3.50376	0.291888	-3.83204	5.57e-12	1.09e-10	(at1g57860 : 147.0) Translation protein SH3-like family protein; FUNCTIONS IN: structural constituent of ribosome; INVOLVED IN: translation; LOCATED IN: ribosome, cytosolic large ribosomal subunit; EXPRESSED IN: juvenile leaf; CONTAINS InterPro DOMAIN/s: Translation protein SH3-like (InterPro:IPR008991), Ribosomal protein L21e (InterPro:IPR001147), Ribosomal protein L21e, conserved site (InterPro…
OkPScomp34941_c0_seq2	2.52803	0.210602	-3.83204	6.02e-09	6.88e-08	(at5g17540 : 166.0) HXXXD-type acyl-transferase family protein; FUNCTIONS IN: transferase activity, transferring acyl groups other than amino-acyl groups; INVOLVED IN: biological_process unknown; LOCATED IN: cellular_component unknown; EXPRESSED IN: 9 plant structures; EXPRESSED DURING: 4 anthesis, C globular stage, F mature embryo stage, petal differentiation and expansion stage; CONTAINS InterP…
OkPScomp40690_c1_seq2	1.3819	0.11413	-3.83081	4.09e-12	8.2e-11	no hits & (original description: evgclass=main,okay,match:PGSC0003DMT400005960,pct:99/57/.; aalen=214,78%,complete;)
OkPScomp57600_c1_seq1	7.58744	0.641821	-3.82883	3.54e-16	1.4e-14	no hits & (original description: evgclass=noclass,okay; aalen=417,99%,partial;)
OkPScomp30953_c1_seq1	2.66417	0.221944	-3.82441	1.07e-11	2.01e-10	no hits & (original description: evgclass=noclass,okay; aalen=168,99%,partial;)
OkPScomp30796_c0_seq1	3.02258	0.251802	-3.82441	2.28e-09	2.79e-08	(at4g27090 : 85.5) Ribosomal protein L14; FUNCTIONS IN: structural constituent of ribosome; INVOLVED IN: translation, ribosome biogenesis; LOCATED IN: in 8 components; EXPRESSED IN: 24 plant structures; EXPRESSED DURING: 13 growth stages; CONTAINS InterPro DOMAIN/s: Ribosomal protein L14 (InterPro:IPR002784); BEST Arabidopsis thaliana protein match is: Ribosomal protein L14 (TAIR:AT2G20450.1); Ha…
PGSC0003DMT400044654	9.63033	0.819032	-3.82265	1.2e-11	2.22e-10	(at3g14690 : 577.0) putative cytochrome P450; "cytochrome P450, family 72, subfamily A, polypeptide 15" (CYP72A15); FUNCTIONS IN: electron carrier activity, monooxygenase activity, iron ion binding, oxygen binding, heme binding; INVOLVED IN: response to cyclopentenone; LOCATED IN: endomembrane system; EXPRESSED IN: 22 plant structures; EXPRESSED DURING: 13 growth stages; CONTAINS InterPro DOMAIN/…
PGSC0003DMT400044455	2.13809	0.18133	-3.82253	1.2e-11	2.22e-10	(at3g23160 : 571.0) Protein of unknown function (DUF668); CONTAINS InterPro DOMAIN/s: Protein of unknown function DUF668 (InterPro:IPR007700), Protein of unknown function DUF3475 (InterPro:IPR021864); BEST Arabidopsis thaliana protein match is: Protein of unknown function (DUF668) (TAIR:AT5G04550.1); Has 431 Blast hits to 290 proteins in 19 species: Archae - 0; Bacteria - 1; Metazoa - 0; Fungi - …
PGSC0003DMT400097503	757.105	64.7219	-3.81791	9.84e-10	1.28e-08	(at5g25610 : 182.0) responsive to dehydration 22 (RD22) mediated by ABA; RESPONSIVE TO DESSICATION 22 (RD22); FUNCTIONS IN: nutrient reservoir activity; INVOLVED IN: response to desiccation, response to salt stress, response to abscisic acid stimulus; LOCATED IN: endomembrane system; EXPRESSED IN: 21 plant structures; EXPRESSED DURING: 13 growth stages; CONTAINS InterPro DOMAIN/s: BURP (InterPro:…
OkPScomp20548_c0_seq1	4.31527	0.363443	-3.8163	1.99e-11	3.54e-10	no hits & (original description: evgclass=noclass,okay; aalen=137,99%,partial;)
OkPScomp56636_c1_seq6	5.33263	0.452109	-3.81136	3.6e-08	3.65e-07	(q40577|5eas_tobac : 220.0) Aristolochene synthase (EC 4.2.3.9) (5-epi-aristolochene synthase) (EAS) - Nicotiana tabacum (Common tobacco) & (at5g23960 : 120.0) Encodes a sesquiterpene synthase involved in generating all of the group A sesquiterpenes found in the Arabidopsis floral volatile blend. Strongly expressed in the stigma.; terpene synthase 21 (TPS21); CONTAINS InterPro DOMAIN/s: Terpene s…
OkPScomp45784_c0_seq1	1.5049	0.126468	-3.80577	2.72e-09	3.29e-08	no hits & (original description: evgclass=noclass,okay; aalen=134,54%,complete-utrpoor;)
OkPScomp48850_c0_seq15	14.8343	1.27844	-3.80447	7.61e-11	1.22e-09	(at1g40087 : 102.0) Plant transposase (Ptta/En/Spm family); CONTAINS InterPro DOMAIN/s: Transposase, Ptta/En/Spm, plant (InterPro:IPR004252); BEST Arabidopsis thaliana protein match is: Plant transposase (Ptta/En/Spm family) (TAIR:AT3G30200.1); Has 227 Blast hits to 225 proteins in 11 species: Archae - 0; Bacteria - 2; Metazoa - 0; Fungi - 0; Plants - 225; Viruses - 0; Other Eukaryotes - 0 (sourc…
PGSC0003DMT400008521	68.96	5.95642	-3.80272	1.15e-09	1.48e-08	(at5g13750 : 581.0) zinc induced facilitator-like 1 (ZIFL1); FUNCTIONS IN: tetracycline:hydrogen antiporter activity; INVOLVED IN: response to karrikin; LOCATED IN: integral to membrane; EXPRESSED IN: 24 plant structures; EXPRESSED DURING: 15 growth stages; CONTAINS InterPro DOMAIN/s: Major facilitator superfamily (InterPro:IPR020846), Tetracycline resistance protein, TetA (InterPro:IPR001958), M…
OkPScomp57753_c0_seq6	3.14393	0.268927	-3.79855	1.48e-15	5.27e-14	no hits & (original description: evgclass=noclass,okay; aalen=177,76%,partial3;)
OkPScomp25316_c0_seq2	2.5042	0.216135	-3.78562	8.88e-09	9.93e-08	(q9zri7|ef1g1_orysa : 116.0) Elongation factor 1-gamma 1 (EF-1-gamma 1) (eEF-1B gamma 1) - Oryza sativa (Rice) & (at1g09640 : 113.0) Translation elongation factor EF1B, gamma chain; FUNCTIONS IN: translation elongation factor activity; INVOLVED IN: translational elongation; EXPRESSED IN: male gametophyte, pollen tube; EXPRESSED DURING: L mature pollen stage, M germinated pollen stage, seed develo…
OkPScomp23850_c0_seq1	4.3224	0.372689	-3.78502	6.47e-15	2.08e-13	(at5g02490 : 181.0) Heat shock protein 70 (Hsp 70) family protein; FUNCTIONS IN: protein binding; INVOLVED IN: protein folding, response to cadmium ion, response to heat, response to bacterium; LOCATED IN: cytosol, cell wall, plasma membrane; EXPRESSED IN: 19 plant structures; EXPRESSED DURING: 10 growth stages; CONTAINS InterPro DOMAIN/s: Heat shock protein 70, conserved site (InterPro:IPR018181…
PGSC0003DMT400067734	2.66056	0.22826	-3.78205	5.53e-14	1.5e-12	no hits & (original description: evgclass=noclass,okay; aalen=163,100%,complete;)
OkPScomp44496_c0_seq3	1.27516	0.109075	-3.78028	5.79e-16	2.22e-14	(at3g13580 : 243.0) Ribosomal protein L30/L7 family protein; FUNCTIONS IN: structural constituent of ribosome, transcription regulator activity; INVOLVED IN: translation; LOCATED IN: cytosolic ribosome, cytosolic large ribosomal subunit, large ribosomal subunit, membrane; EXPRESSED IN: 22 plant structures; EXPRESSED DURING: 13 growth stages; CONTAINS InterPro DOMAIN/s: Ribosomal protein L30, N-te…
OkPScomp48039_c0_seq1	21.5519	1.89244	-3.77836	1.35e-09	1.71e-08	(at3g21760 : 441.0) Encodes HYR1, a UDP glycosyltransferase (UGT). HYR1 glucosylates hypostatin, an inhibitor of cell expansion in vivo to form a bioactive glucoside.; HYPOSTATIN RESISTANCE 1 (HYR1); FUNCTIONS IN: UDP-glycosyltransferase activity, transferase activity, transferring glycosyl groups; INVOLVED IN: metabolic process; LOCATED IN: cellular_component unknown; EXPRESSED IN: 21 plant stru…
PGSC0003DMT400047660	1.44373	0.12574	-3.77784	1.35e-09	1.71e-08	(at5g24318 : 449.0) O-Glycosyl hydrolases family 17 protein; FUNCTIONS IN: cation binding, hydrolase activity, hydrolyzing O-glycosyl compounds, catalytic activity; INVOLVED IN: carbohydrate metabolic process; LOCATED IN: endomembrane system; CONTAINS InterPro DOMAIN/s: X8 (InterPro:IPR012946), Glycoside hydrolase, family 17 (InterPro:IPR000490), Glycoside hydrolase, catalytic core (InterPro:IPR0…
PGSC0003DMT400059944	6.21597	0.547079	-3.7729	4.5e-08	4.51e-07	(at2g13610 : 695.0) ABC-2 type transporter family protein; FUNCTIONS IN: ATPase activity, coupled to transmembrane movement of substances; LOCATED IN: membrane; EXPRESSED IN: 22 plant structures; EXPRESSED DURING: 13 growth stages; CONTAINS InterPro DOMAIN/s: ATPase, AAA+ type, core (InterPro:IPR003593), ABC transporter-like (InterPro:IPR003439), ABC-2 type transporter (InterPro:IPR013525), ABC t…
PGSC0003DMT400018693	1.07657	0.0937623	-3.76799	1.63e-14	4.86e-13	(at1g29670 : 301.0) GDSL-like Lipase/Acylhydrolase superfamily protein; FUNCTIONS IN: hydrolase activity, acting on ester bonds, carboxylesterase activity; INVOLVED IN: lipid metabolic process; LOCATED IN: apoplast, cell wall, chloroplast; EXPRESSED IN: 23 plant structures; EXPRESSED DURING: 14 growth stages; CONTAINS InterPro DOMAIN/s: Lipase, GDSL (InterPro:IPR001087); BEST Arabidopsis thaliana…
OkPScomp38071_c0_seq1	2.71465	0.236429	-3.76039	1.32e-08	1.43e-07	no hits & (original description: evgclass=noclass,okay; aalen=158,99%,partial;)
OkPScomp37012_c0_seq1	1.72388	0.150139	-3.76039	1.32e-08	1.43e-07	no hits & (original description: evgclass=noclass,okay; aalen=138,55%,partial3-utrpoor;)
PGSC0003DMT400059650	190.07	16.9187	-3.75942	2.92e-15	9.93e-14	(at3g09790 : 108.0) encodes a ubiquitin-like protein that contains tandem repeats of the ubiquitin coding region, but at least one repeat per gene encodes a protein with amino acid substitutions.; ubiquitin 8 (UBQ8); INVOLVED IN: protein modification process, ubiquitin-dependent protein catabolic process; LOCATED IN: cell wall, intracellular, vacuole; EXPRESSED IN: guard cell, juvenile leaf, tric…
OkPScomp56464_c0_seq3	10.7431	0.956358	-3.75656	1.19e-13	3.06e-12	(at3g21760 : 316.0) Encodes HYR1, a UDP glycosyltransferase (UGT). HYR1 glucosylates hypostatin, an inhibitor of cell expansion in vivo to form a bioactive glucoside.; HYPOSTATIN RESISTANCE 1 (HYR1); FUNCTIONS IN: UDP-glycosyltransferase activity, transferase activity, transferring glycosyl groups; INVOLVED IN: metabolic process; LOCATED IN: cellular_component unknown; EXPRESSED IN: 21 plant stru…
OkPFcomp46298_c0_seq1	1.96887	0.174114	-3.75363	9.02e-17	3.94e-15	no hits & (original description: evgclass=noclass,okay; aalen=391,90%,partial3;)
OkPScomp35477_c0_seq1	5.21988	0.46436	-3.74626	1.59e-09	1.99e-08	no hits & (original description: evgclass=noclass,okay; aalen=174,99%,partial;)
OkPFcomp26133_c0_seq1	3.73235	0.335499	-3.74062	1.14e-10	1.78e-09	no hits & (original description: evgclass=noclass,okay; aalen=240,34%,complete-utrbad;)
OkPScomp56138_c1_seq1	1.17694	0.104081	-3.7384	5.64e-08	5.56e-07	(at2g23740 : 94.4) nucleic acid binding;sequence-specific DNA binding transcription factors;zinc ion binding; FUNCTIONS IN: sequence-specific DNA binding transcription factor activity, zinc ion binding, nucleic acid binding; INVOLVED IN: chromatin modification; LOCATED IN: intracellular, nucleus; EXPRESSED IN: 22 plant structures; EXPRESSED DURING: 13 growth stages; CONTAINS InterPro DOMAIN/s: Zi…
OkPScomp58149_c0_seq1	2.99093	0.268108	-3.73793	1.22e-15	4.39e-14	(at4g23160 : 213.0) Encodes a cysteine-rich receptor-like protein kinase.; cysteine-rich RLK (RECEPTOR-like protein kinase) 8 (CRK8); FUNCTIONS IN: kinase activity; INVOLVED IN: protein amino acid phosphorylation; CONTAINS InterPro DOMAIN/s: Protein kinase, ATP binding site (InterPro:IPR017441), Reverse transcriptase, RNA-dependent DNA polymerase (InterPro:IPR013103), Serine/threonine-protein kin…
OkPScomp32869_c0_seq1	2.88439	0.259063	-3.73129	1.61e-08	1.72e-07	no hits & (original description: evgclass=noclass,okay; aalen=288,99%,partial;)
OkPFcomp53284_c2_seq1	18.1351	1.6456	-3.73063	1.73e-16	7.18e-15	(at4g33070 : 848.0) Thiamine pyrophosphate dependent pyruvate decarboxylase family protein; FUNCTIONS IN: in 6 functions; LOCATED IN: membrane; EXPRESSED IN: 11 plant structures; EXPRESSED DURING: 4 anthesis, C globular stage, F mature embryo stage, petal differentiation and expansion stage, E expanded cotyledon stage; CONTAINS InterPro DOMAIN/s: TPP-binding enzyme, conserved site (InterPro:IPR00…
PGSC0003DMT400043706	1.69773	0.153281	-3.72887	1.31e-10	2.01e-09	no hits & (original description: evgclass=main,okay,match:OkPScomp45385_c0_seq1,pct:99/100/.; aalen=324,44%,complete-utrpoor;)
PGSC0003DMT400057136	17.6855	1.60905	-3.72649	1.73e-10	2.58e-09	(at5g06860 : 417.0) Encodes a polygalacturonase inhibiting protein involved in defense response. PGIPs inhibit the function of cell wall pectin degrading enzymes such as those produced by fungal pathogens. PGIP1 is induced by fungal infection.; polygalacturonase inhibiting protein 1 (PGIP1); FUNCTIONS IN: polygalacturonase inhibitor activity; INVOLVED IN: signal transduction, defense response; LO…
OkPFcomp51555_c0_seq13	82.1114	7.4794	-3.72545	3.33e-10	4.69e-09	(at4g23630 : 129.0) VIRB2-interacting protein 1 (BTI1); INVOLVED IN: biological_process unknown; LOCATED IN: endoplasmic reticulum, plasma membrane, endoplasmic reticulum membrane, vacuole; EXPRESSED IN: 26 plant structures; EXPRESSED DURING: 15 growth stages; CONTAINS InterPro DOMAIN/s: Reticulon (InterPro:IPR003388); BEST Arabidopsis thaliana protein match is: VIRB2-interacting protein 2 (TAIR:…
PGSC0003DMT400008267	14.5853	1.32971	-3.72356	1.97e-08	2.08e-07	(at2g24280 : 716.0) alpha/beta-Hydrolases superfamily protein; FUNCTIONS IN: serine-type peptidase activity, serine-type carboxypeptidase activity; INVOLVED IN: proteolysis; LOCATED IN: endomembrane system, lysosome; EXPRESSED IN: 22 plant structures; EXPRESSED DURING: 13 growth stages; CONTAINS InterPro DOMAIN/s: Peptidase S28 (InterPro:IPR008758); BEST Arabidopsis thaliana protein match is: Ser…
PGSC0003DMT400014552	2.28598	0.208364	-3.72148	7.08e-08	6.89e-07	(at1g80280 : 231.0) alpha/beta-Hydrolases superfamily protein; CONTAINS InterPro DOMAIN/s: Alpha/beta hydrolase fold-1 (InterPro:IPR000073); BEST Arabidopsis thaliana protein match is: alpha/beta-Hydrolases superfamily protein (TAIR:AT1G15490.1); Has 7676 Blast hits to 7658 proteins in 1204 species: Archae - 71; Bacteria - 5735; Metazoa - 276; Fungi - 71; Plants - 550; Viruses - 0; Other Eukaryot…
PGSC0003DMT400005437	77.6378	7.11215	-3.71792	5.57e-16	2.15e-14	(at5g65380 : 664.0) MATE efflux family protein; FUNCTIONS IN: antiporter activity, drug transmembrane transporter activity, transporter activity; INVOLVED IN: drug transmembrane transport, ripening, transmembrane transport; LOCATED IN: membrane; EXPRESSED IN: 22 plant structures; EXPRESSED DURING: 13 growth stages; CONTAINS InterPro DOMAIN/s: Multi antimicrobial extrusion protein MatE (InterPro:I…
PGSC0003DMT400021049	5.90277	0.540394	-3.71723	2.12e-11	3.74e-10	(at2g41820 : 917.0) Leucine-rich repeat protein kinase family protein; FUNCTIONS IN: protein serine/threonine kinase activity, kinase activity, ATP binding; INVOLVED IN: transmembrane receptor protein tyrosine kinase signaling pathway, protein amino acid phosphorylation; LOCATED IN: plasma membrane; EXPRESSED IN: 20 plant structures; EXPRESSED DURING: 13 growth stages; CONTAINS InterPro DOMAIN/s:…
OkPScomp41476_c0_seq1	2.59672	0.236928	-3.70553	9.11e-15	2.86e-13	(at5g23900 : 141.0) Ribosomal protein L13e family protein; FUNCTIONS IN: structural constituent of ribosome; INVOLVED IN: translation, ribosome biogenesis; LOCATED IN: cytosolic ribosome, ribosome, cytosolic large ribosomal subunit, membrane; EXPRESSED IN: 24 plant structures; EXPRESSED DURING: 13 growth stages; CONTAINS InterPro DOMAIN/s: Ribosomal protein L13e, conserved site (InterPro:IPR01825…
OkPFcomp52576_c0_seq5	37.7349	3.49427	-3.70214	2.59e-09	3.14e-08	(at1g04170 : 589.0) protein synthesis initiation factor eIF2 gamma; eukaryotic translation initiation factor 2 gamma subunit (EIF2 GAMMA); CONTAINS InterPro DOMAIN/s: Translation elongation factor EFTu/EF1A, domain 2 (InterPro:IPR004161), Initiation factor eIF2 gamma, C-terminal (InterPro:IPR015256), Translation elongation factor EF1A/initiation factor IF2gamma, C-terminal (InterPro:IPR009001), P…
PGSC0003DMT400008669	2.8879	0.26464	-3.70094	2.41e-08	2.51e-07	no hits & (original description: evgclass=noclass,okay; aalen=155,60%,complete;)
OkPFcomp53953_c0_seq3	15.0228	1.3928	-3.69764	2.41e-08	2.51e-07	no hits & (original description: evgclass=noclass,okay; aalen=162,63%,partial3;)
OkPFcomp34237_c0_seq1	8.52057	0.791125	-3.69456	2.87e-16	1.16e-14	(at1g56650 : 199.0) Encodes a putative MYB domain containing transcription factor involved in anthocyanin metabolism and radical scavenging. Essential for the sucrose-mediated expression of the dihydroflavonol reductase gene.; production of anthocyanin pigment 1 (PAP1); CONTAINS InterPro DOMAIN/s: SANT, DNA-binding (InterPro:IPR001005), Homeodomain-like (InterPro:IPR009057), Myb, DNA-binding (Int…
OkPFcomp46526_c0_seq1	16.2901	1.51621	-3.69207	8.26e-15	2.6e-13	(at1g31940 : 157.0) unknown protein; LOCATED IN: plasma membrane; EXPRESSED IN: 22 plant structures; EXPRESSED DURING: 13 growth stages; BEST Arabidopsis thaliana protein match is: unknown protein (TAIR:AT2G35585.1); Has 67 Blast hits to 67 proteins in 17 species: Archae - 0; Bacteria - 0; Metazoa - 0; Fungi - 0; Plants - 67; Viruses - 0; Other Eukaryotes - 0 (source: NCBI BLink). & (reliability:…
PGSC0003DMT400032865	6.7892	0.631709	-3.68886	7.36e-11	1.18e-09	(at5g40690 : 177.0) CONTAINS InterPro DOMAIN/s: EF-Hand 1, calcium-binding site (InterPro:IPR018247); BEST Arabidopsis thaliana protein match is: unknown protein (TAIR:AT2G41730.1); Has 1807 Blast hits to 1807 proteins in 277 species: Archae - 0; Bacteria - 0; Metazoa - 736; Fungi - 347; Plants - 385; Viruses - 0; Other Eukaryotes - 339 (source: NCBI BLink). & (reliability: 354.0) & (original des…
OkPScomp26727_c0_seq1	2.06836	0.190993	-3.68371	5.08e-11	8.41e-10	(at1g48830 : 176.0) Ribosomal protein S7e family protein; FUNCTIONS IN: structural constituent of ribosome; INVOLVED IN: translation; LOCATED IN: cytosolic small ribosomal subunit, cytosolic ribosome, cell wall, plasma membrane, chloroplast; EXPRESSED IN: 23 plant structures; EXPRESSED DURING: 13 growth stages; CONTAINS InterPro DOMAIN/s: Ribosomal protein S7e (InterPro:IPR000554); BEST Arabidops…
OkPScomp45511_c0_seq1	1.86547	0.172952	-3.68044	7.74e-14	2.05e-12	(at3g09630 : 311.0) Ribosomal protein L4/L1 family; FUNCTIONS IN: structural constituent of ribosome; INVOLVED IN: translation; LOCATED IN: in 7 components; EXPRESSED IN: 26 plant structures; EXPRESSED DURING: 14 growth stages; CONTAINS InterPro DOMAIN/s: Ribosomal protein L4/L1e (InterPro:IPR002136), Ribosomal protein L4/L1e, eukaryotic/archaeal, conserved site (InterPro:IPR013000); BEST Arabido…
OkPScomp54005_c0_seq1	31.6791	2.99114	-3.67362	2.95e-08	3.04e-07	(at5g64260 : 408.0) EXORDIUM like 2 (EXL2); FUNCTIONS IN: molecular_function unknown; INVOLVED IN: biological_process unknown; LOCATED IN: cell wall, plant-type cell wall; EXPRESSED IN: 23 plant structures; EXPRESSED DURING: 13 growth stages; CONTAINS InterPro DOMAIN/s: Phosphate-induced protein 1 (InterPro:IPR006766); BEST Arabidopsis thaliana protein match is: EXORDIUM like 4 (TAIR:AT5G09440.1)…
OkPFcomp59833_c0_seq1	2.44216	0.226419	-3.67035	1.64e-11	2.96e-10	no hits & (original description: evgclass=noclass,okay; aalen=107,65%,partial5;)
PGSC0003DMT400063656	1.18197	0.111016	-3.66376	1.06e-10	1.65e-09	(at3g05330 : 345.0) Encodes a protein with moderate sequence similarity to the maize microtubule-binding protein TANGLED1. A single base-pair deletion (-A) at position Chr3:1519176 in Columbia relative to the Landsberg erecta and Achkarren-2 ecotype (see ESTs DR378436 and CB26450) introduces a frame-shift and premature termination codon. The protein encoded from the Columbia gene is truncated by …
OkPScomp53272_c0_seq1	2.42433	0.227704	-3.66376	1.77e-15	6.22e-14	(at5g66420 : 397.0) LOCATED IN: cellular_component unknown; EXPRESSED IN: 23 plant structures; EXPRESSED DURING: 13 growth stages; CONTAINS InterPro DOMAIN/s: Uncharacterised conserved protein UCP033271 (InterPro:IPR008322), TIM-barrel signal transduction protein, predicted (InterPro:IPR009215); Has 1232 Blast hits to 1230 proteins in 311 species: Archae - 18; Bacteria - 959; Metazoa - 1; Fungi -…
OkPScomp57621_c1_seq1	2.70827	0.25817	-3.65156	4.75e-12	9.44e-11	(at3g50950 : 317.0) HOPZ-ACTIVATED RESISTANCE 1 (ZAR1); FUNCTIONS IN: ATP binding; INVOLVED IN: defense response, apoptosis; LOCATED IN: cellular_component unknown; EXPRESSED IN: 22 plant structures; EXPRESSED DURING: 13 growth stages; CONTAINS InterPro DOMAIN/s: NB-ARC (InterPro:IPR002182), Disease resistance protein (InterPro:IPR000767); BEST Arabidopsis thaliana protein match is: Disease resis…
OkPScomp45716_c0_seq1	3.22511	0.306422	-3.65022	2.67e-15	9.14e-14	(at3g02850 : 395.0) Encodes SKOR, a member of Shaker family potassium ion (K+) channel. This family includes five groups based on phylogenetic analysis (FEBS Letters (2007) 581: 2357): I (inward rectifying channel): AKT1 (AT2G26650), AKT5 (AT4G32500) and SPIK (also known as AKT6, AT2G25600); II (inward rectifying channel): KAT1 (AT5G46240) and KAT2 (AT4G18290); III (weakly inward rectifying chann…
OkPScomp33718_c0_seq3	2.21764	0.210701	-3.65022	1.35e-15	4.84e-14	(p93343|1433c_tobac : 268.0) 14-3-3-like protein C (14-3-3-like protein B) - Nicotiana tabacum (Common tobacco) & (at1g78300 : 263.0) G-box binding factor GF14 omega encoding a 14-3-3 protein; general regulatory factor 2 (GRF2); FUNCTIONS IN: protein phosphorylated amino acid binding; INVOLVED IN: brassinosteroid mediated signaling pathway; LOCATED IN: plasma membrane, vacuole; EXPRESSED IN: 24 p…
OkPScomp25522_c0_seq1	2.18414	0.206948	-3.64912	2.8e-15	9.54e-14	(at1g21280 : 99.8) CONTAINS InterPro DOMAIN/s: Retrotransposon gag protein (InterPro:IPR005162); Has 707 Blast hits to 705 proteins in 25 species: Archae - 0; Bacteria - 0; Metazoa - 4; Fungi - 0; Plants - 703; Viruses - 0; Other Eukaryotes - 0 (source: NCBI BLink). & (reliability: 199.6) & (original description: evgclass=noclass,okay; aalen=156,57%,complete-utrpoor;)
OkPScomp38421_c1_seq2	3.41797	0.323409	-3.64857	4.11e-14	1.14e-12	no hits & (original description: evgclass=noclass,okay; aalen=110,71%,complete;)
OkPScomp52622_c0_seq1	3.94806	0.378236	-3.64831	5.94e-16	2.27e-14	(o81974|c71d8_soybn : 505.0) Cytochrome P450 71D8 (EC 1.14.-.-) (P450 CP7) - Glycine max (Soybean) & (at3g26330 : 386.0) putative cytochrome P450; "cytochrome P450, family 71, subfamily B, polypeptide 37" (CYP71B37); FUNCTIONS IN: electron carrier activity, monooxygenase activity, iron ion binding, oxygen binding, heme binding; INVOLVED IN: oxidation reduction; EXPRESSED IN: 11 plant structures; …
OkPScomp45358_c0_seq2	3.21843	0.303993	-3.64786	4.33e-15	1.42e-13	(at4g09800 : 198.0) encodes a ribosomal protein S18C, a constituent of the small subunit of the ribosomal complex; S18 ribosomal protein (RPS18C); FUNCTIONS IN: structural constituent of ribosome, RNA binding, nucleic acid binding; INVOLVED IN: translation; LOCATED IN: cytosolic small ribosomal subunit, small ribosomal subunit, nucleolus, cell wall, vacuole; EXPRESSED IN: 23 plant structures; EXP…
OkPScomp22674_c1_seq1	2.60212	0.245205	-3.64693	4.07e-10	5.62e-09	(at2g09990 : 195.0) Ribosomal protein S5 domain 2-like superfamily protein; FUNCTIONS IN: structural constituent of ribosome; INVOLVED IN: translation; LOCATED IN: cytosolic small ribosomal subunit, cytosolic ribosome, cell wall, chloroplast, membrane; EXPRESSED IN: guard cell, callus, leaf; EXPRESSED DURING: seedling growth; CONTAINS InterPro DOMAIN/s: Ribosomal protein S9 (InterPro:IPR000754), …
OkPScomp57256_c0_seq2	3.83083	0.367006	-3.64675	1.03e-15	3.78e-14	no hits & (original description: evgclass=noclass,okay; aalen=402,87%,complete;)
OkPScomp46311_c0_seq2	8.70637	0.838088	-3.63792	2.44e-10	3.55e-09	no hits & (original description: evgclass=noclass,okay; aalen=97,62%,complete;)
OkPFcomp48370_c0_seq1	8.1114	0.785179	-3.63594	3.01e-14	8.49e-13	(at5g55490 : 448.0) Encodes a transmembrane domain containing protein that is expressed in pollen germ cells.; gamete expressed protein 1 (GEX1); Has 7985 Blast hits to 6093 proteins in 809 species: Archae - 118; Bacteria - 1642; Metazoa - 3258; Fungi - 589; Plants - 254; Viruses - 18; Other Eukaryotes - 2106 (source: NCBI BLink). & (reliability: 896.0) & (original description: evgclass=main,okay…
OkPScomp21162_c0_seq2	3.93368	0.376858	-3.63319	6.85e-14	1.83e-12	(at5g60670 : 176.0) Ribosomal protein L11 family protein; FUNCTIONS IN: structural constituent of ribosome; INVOLVED IN: translation, ribosome biogenesis; LOCATED IN: ribosome, cytosolic large ribosomal subunit; EXPRESSED IN: 23 plant structures; EXPRESSED DURING: 13 growth stages; CONTAINS InterPro DOMAIN/s: Ribosomal protein L11, C-terminal domain (InterPro:IPR020783), Ribosomal protein L11, N-…
OkPScomp43166_c0_seq4	2.73248	0.26178	-3.63067	3.18e-14	8.94e-13	(at1g05060 : 198.0) unknown protein; Has 34 Blast hits to 34 proteins in 13 species: Archae - 0; Bacteria - 0; Metazoa - 0; Fungi - 0; Plants - 34; Viruses - 0; Other Eukaryotes - 0 (source: NCBI BLink). & (reliability: 396.0) & (original description: evgclass=noclass,okay; aalen=178,93%,partial3;)
PGSC0003DMT400066384	52.9152	5.16107	-3.62725	7.33e-13	1.66e-11	(at1g49640 : 207.0) alpha/beta-Hydrolases superfamily protein; FUNCTIONS IN: hydrolase activity; INVOLVED IN: metabolic process; LOCATED IN: cellular_component unknown; CONTAINS InterPro DOMAIN/s: Alpha/beta hydrolase fold-3 (InterPro:IPR013094); BEST Arabidopsis thaliana protein match is: alpha/beta-Hydrolases superfamily protein (TAIR:AT1G49650.1); Has 9471 Blast hits to 9453 proteins in 1524 s…
OkPScomp58381_c0_seq1	2.7977	0.268028	-3.62313	1.66e-08	1.78e-07	(at5g15900 : 172.0) Encodes a member of the TBL (TRICHOME BIREFRINGENCE-LIKE) gene family containing a plant-specific DUF231 (domain of unknown function) domain. TBL gene family has 46 members, two of which (TBR/AT5G06700 and TBL3/AT5G01360) have been shown to be involved in the synthesis and deposition of secondary wall cellulose, presumably by influencing the esterification state of pectic poly…
OkPScomp53577_c1_seq7	1.24839	0.119599	-3.62313	7.06e-09	8e-08	(at4g27290 : 254.0) S-locus lectin protein kinase family protein; FUNCTIONS IN: sugar binding, protein serine/threonine kinase activity, protein kinase activity, ATP binding; INVOLVED IN: protein amino acid phosphorylation, recognition of pollen; LOCATED IN: endomembrane system; CONTAINS InterPro DOMAIN/s: Curculin-like (mannose-binding) lectin (InterPro:IPR001480), Apple-like (InterPro:IPR003609…
OkPScomp48636_c0_seq1	1.46897	0.140732	-3.62313	1.15e-09	1.48e-08	no hits & (original description: evgclass=noclass,okay; aalen=164,61%,partial3;)
OkPFcomp65870_c0_seq1	4.84395	0.464065	-3.62313	2.9e-15	9.87e-14	no hits & (original description: evgclass=noclass,okay; aalen=65,81%,complete;)
PGSC0003DMT400017153	6.41066	0.626695	-3.61829	5.5e-08	5.44e-07	(o81974|c71d8_soybn : 248.0) Cytochrome P450 71D8 (EC 1.14.-.-) (P450 CP7) - Glycine max (Soybean) & (at3g26300 : 212.0) putative cytochrome P450; "cytochrome P450, family 71, subfamily B, polypeptide 34" (CYP71B34); FUNCTIONS IN: electron carrier activity, monooxygenase activity, iron ion binding, oxygen binding, heme binding; INVOLVED IN: oxidation reduction; LOCATED IN: endomembrane system; EX…
OkWScomp63038_c3_seq1	3.5013	0.335435	-3.61713	7.29e-10	9.64e-09	no hits & (original description: evgclass=noclass,okay; aalen=57,62%,complete;)
OkPScomp27819_c1_seq1	2.36529	0.226602	-3.61713	7.29e-10	9.64e-09	no hits & (original description: evgclass=noclass,okay; aalen=137,99%,partial;)
PGSC0003DMT400061842	7.1539	0.701397	-3.61496	8.09e-12	1.54e-10	(at4g03965 : 136.0) RING/U-box superfamily protein; FUNCTIONS IN: zinc ion binding; INVOLVED IN: biological_process unknown; LOCATED IN: cellular_component unknown; CONTAINS InterPro DOMAIN/s: Zinc finger, RING-type (InterPro:IPR001841), Zinc finger, C3HC4 RING-type (InterPro:IPR018957); BEST Arabidopsis thaliana protein match is: RING/U-box superfamily protein (TAIR:AT4G22250.1); Has 1224 Blast …
OkPFcomp44918_c0_seq3	3.69245	0.358226	-3.61255	2.56e-10	3.7e-09	no hits & (original description: evgclass=noclass,okay; aalen=131,94%,partial5;)
OkPFcomp53669_c1_seq56	50.3425	4.96226	-3.60927	2.56e-10	3.7e-09	no hits & (original description: evgclass=noclass,okay; aalen=50,71%,complete;)
PGSC0003DMT400039283	1.95473	0.192071	-3.60786	1.59e-09	1.99e-08	(p08216|masy_cucsa : 985.0) Malate synthase, glyoxysomal (EC 2.3.3.9) - Cucumis sativus (Cucumber) & (at5g03860 : 947.0) Encodes a protein with malate synthase activity.; malate synthase (MLS); FUNCTIONS IN: malate synthase activity; INVOLVED IN: glyoxylate cycle; CONTAINS InterPro DOMAIN/s: Malate synthase-like (InterPro:IPR011076), Malate synthase, conserved site (InterPro:IPR019830), Malate sy…
OkPFcomp53879_c2_seq1	15.6394	1.54575	-3.60678	9.94e-09	1.1e-07	(at4g31420 : 299.0) Zinc finger protein 622; FUNCTIONS IN: sequence-specific DNA binding transcription factor activity; INVOLVED IN: regulation of transcription; LOCATED IN: intracellular; EXPRESSED IN: 25 plant structures; EXPRESSED DURING: 15 growth stages; CONTAINS InterPro DOMAIN/s: Zinc finger, C2H2-like (InterPro:IPR015880), Zinc finger, C2H2-type (InterPro:IPR007087); BEST Arabidopsis thal…
OkPScomp21232_c0_seq1	1.5812	0.154052	-3.59892	3.51e-13	8.32e-12	(at3g04920 : 126.0) Ribosomal protein S24e family protein; FUNCTIONS IN: structural constituent of ribosome, nucleotide binding; INVOLVED IN: translation, ribosome biogenesis; LOCATED IN: in 7 components; EXPRESSED IN: 26 plant structures; EXPRESSED DURING: 13 growth stages; CONTAINS InterPro DOMAIN/s: Ribosomal protein S24e (InterPro:IPR001976), Nucleotide-binding, alpha-beta plait (InterPro:IPR…
PGSC0003DMT400054667	4.3752	0.4344	-3.59882	2.42e-08	2.53e-07	(at1g31280 : 642.0) An Argonaute gene; argonaute 2 (AGO2); FUNCTIONS IN: nucleic acid binding; INVOLVED IN: biological_process unknown; LOCATED IN: cellular_component unknown; EXPRESSED IN: 21 plant structures; EXPRESSED DURING: 12 growth stages; CONTAINS InterPro DOMAIN/s: Domain of unknown function DUF1785 (InterPro:IPR014811), Stem cell self-renewal protein Piwi (InterPro:IPR003165), Argonaute…
OkWScomp80855_c0_seq1	7.74254	0.762556	-3.59702	6.79e-08	6.63e-07	no hits & (original description: evgclass=noclass,okay; aalen=65,73%,complete;)
PGSC0003DMT400011761	38.8125	3.87254	-3.59326	1.3e-12	2.82e-11	no hits & (original description: evgclass=noclass,okay; aalen=116,67%,complete;)
OkPFcomp49108_c0_seq2	3.82467	0.380691	-3.59078	7.74e-12	1.48e-10	(at4g18550 : 415.0) alpha/beta-Hydrolases superfamily protein; FUNCTIONS IN: triglyceride lipase activity; INVOLVED IN: lipid metabolic process; LOCATED IN: cellular_component unknown; EXPRESSED IN: 7 plant structures; EXPRESSED DURING: 4 anthesis, petal differentiation and expansion stage; CONTAINS InterPro DOMAIN/s: Lipase, class 3 (InterPro:IPR002921); BEST Arabidopsis thaliana protein match i…
OkPScomp45511_c0_seq5	2.68588	0.266845	-3.58801	4.27e-14	1.17e-12	(at3g09630 : 363.0) Ribosomal protein L4/L1 family; FUNCTIONS IN: structural constituent of ribosome; INVOLVED IN: translation; LOCATED IN: in 7 components; EXPRESSED IN: 26 plant structures; EXPRESSED DURING: 14 growth stages; CONTAINS InterPro DOMAIN/s: Ribosomal protein L4/L1e (InterPro:IPR002136), Ribosomal protein L4/L1e, eukaryotic/archaeal, conserved site (InterPro:IPR013000); BEST Arabido…
PGSC0003DMT400040858	3.64276	0.364052	-3.58627	1.87e-09	2.32e-08	(at3g49055 : 189.0) unknown protein; EXPRESSED IN: cotyledon; BEST Arabidopsis thaliana protein match is: unknown protein (TAIR:AT1G24560.1); Has 52205 Blast hits to 29376 proteins in 1994 species: Archae - 873; Bacteria - 6150; Metazoa - 27099; Fungi - 3784; Plants - 3062; Viruses - 130; Other Eukaryotes - 11107 (source: NCBI BLink). & (reliability: 378.0) & (original description: evgclass=main,…
OkPScomp50530_c0_seq2	2.42759	0.241874	-3.5829	9.31e-11	1.47e-09	(at1g05120 : 169.0) Helicase protein with RING/U-box domain; FUNCTIONS IN: helicase activity, DNA binding, zinc ion binding, ATP binding, nucleic acid binding; EXPRESSED IN: 24 plant structures; EXPRESSED DURING: 15 growth stages; CONTAINS InterPro DOMAIN/s: Zinc finger, RING-type, conserved site (InterPro:IPR017907), Zinc finger, RING-type (InterPro:IPR001841), Zinc finger, C3HC4 RING-type (Inte…
OkPScomp56005_c0_seq1	200.128	20.217	-3.57691	1.18e-08	1.3e-07	(p15478|pat5_soltu : 519.0) Patatin T5 precursor (Potato tuber protein) - Solanum tuberosum (Potato) & (at4g37070 : 255.0) Patatin-related phospholipase A. Expressed strongly and exclusively in roots. AtplaIVA-null mutants have reduced lateral root development. Phosphorylation by calcium-dependent protein kinases in vitro enhances its activity.; PLP1; CONTAINS InterPro DOMAIN/s: Acyl transferase/…
PGSC0003DMT400063769	17.3484	1.75614	-3.57335	3.08e-15	1.04e-13	(at2g29060 : 523.0) GRAS family transcription factor; CONTAINS InterPro DOMAIN/s: Transcription factor GRAS (InterPro:IPR005202); BEST Arabidopsis thaliana protein match is: SCARECROW-like 14 (TAIR:AT1G07530.1); Has 4860 Blast hits to 2426 proteins in 308 species: Archae - 0; Bacteria - 15; Metazoa - 0; Fungi - 0; Plants - 4833; Viruses - 0; Other Eukaryotes - 12 (source: NCBI BLink). & (q69vg1|c…
OkPScomp46939_c0_seq1	9.16599	0.926599	-3.57324	1.04e-07	9.87e-07	(at3g61440 : 479.0) Encodes a cysteine synthase isomer CysC1. The isomer is however less effective in cysteine biosynthesis. It is involved in beta-cyanoalanine biosynthesis, an intermediate of cyanide detoxification pathway.; cysteine synthase C1 (CYSC1); CONTAINS InterPro DOMAIN/s: Pyridoxal phosphate-dependent enzyme, beta subunit (InterPro:IPR001926); BEST Arabidopsis thaliana protein match i…
OkPScomp30627_c0_seq1	4.20757	0.42283	-3.57241	1.04e-07	9.87e-07	(at3g56340 : 119.0) Ribosomal protein S26e family protein; FUNCTIONS IN: structural constituent of ribosome; INVOLVED IN: translation, ribosome biogenesis; LOCATED IN: cytosolic small ribosomal subunit, cytosolic ribosome, ribosome, membrane; EXPRESSED IN: 23 plant structures; EXPRESSED DURING: 13 growth stages; CONTAINS InterPro DOMAIN/s: Ribosomal protein S26e (InterPro:IPR000892); BEST Arabido…
OkPScomp48367_c0_seq3	5.20385	0.524784	-3.56939	1.04e-07	9.87e-07	no hits & (original description: evgclass=noclass,okay; aalen=105,49%,complete-utrpoor;)
OkPFcomp43407_c0_seq1	2.58493	0.259163	-3.56769	1.04e-07	9.87e-07	no hits & (original description: evgclass=noclass,okay; aalen=196,90%,complete;)
OkPFcomp18163_c0_seq1	16.9795	1.72053	-3.5671	1.04e-07	9.87e-07	no hits & (original description: evgclass=noclass,okay; aalen=119,99%,partial;)
PGSC0003DMT400069755	1.53755	0.155054	-3.5665	1.33e-12	2.89e-11	(at2g39980 : 649.0) HXXXD-type acyl-transferase family protein; FUNCTIONS IN: transferase activity, transferring acyl groups other than amino-acyl groups, transferase activity; INVOLVED IN: response to karrikin; LOCATED IN: cellular_component unknown; EXPRESSED IN: 17 plant structures; EXPRESSED DURING: 10 growth stages; CONTAINS InterPro DOMAIN/s: Transferase (InterPro:IPR003480); BEST Arabidops…
OkPScomp58942_c0_seq1	1.50459	0.150599	-3.56434	3.67e-07	3.16e-06	(at2g04520 : 148.0) Nucleic acid-binding, OB-fold-like protein; FUNCTIONS IN: RNA binding, translation initiation factor activity; INVOLVED IN: translational initiation; LOCATED IN: cellular_component unknown; EXPRESSED IN: 24 plant structures; EXPRESSED DURING: 15 growth stages; CONTAINS InterPro DOMAIN/s: Nucleic acid-binding, OB-fold-like (InterPro:IPR016027), Nucleic acid-binding, OB-fold (In…
OkPScomp46245_c1_seq1	2.29598	0.232258	-3.56432	3.67e-07	3.16e-06	no hits & (original description: evgclass=main,okay,match:PGSC0003DMT400096354,pct:98/96/.; aalen=370,81%,partial3;)
OkPScomp48040_c0_seq2	9.66929	0.983451	-3.56136	5.56e-13	1.29e-11	(at1g04350 : 191.0) encodes a protein whose sequence is similar to 2-oxoglutarate-dependent dioxygenase; 2-oxoglutarate (2OG) and Fe(II)-dependent oxygenase superfamily protein; CONTAINS InterPro DOMAIN/s: Oxoglutarate/iron-dependent oxygenase (InterPro:IPR005123); BEST Arabidopsis thaliana protein match is: 2-oxoglutarate (2OG) and Fe(II)-dependent oxygenase superfamily protein (TAIR:AT5G59540.1…
OkPScomp49054_c0_seq1	4.17202	0.422439	-3.55965	1.41e-08	1.52e-07	(at2g15980 : 113.0) Tetratricopeptide repeat (TPR)-like superfamily protein; CONTAINS InterPro DOMAIN/s: Pentatricopeptide repeat (InterPro:IPR002885); BEST Arabidopsis thaliana protein match is: Tetratricopeptide repeat (TPR)-like superfamily protein (TAIR:AT5G39710.1); Has 28218 Blast hits to 10356 proteins in 245 species: Archae - 1; Bacteria - 15; Metazoa - 229; Fungi - 251; Plants - 27094; V…
PGSC0003DMT400055828	1.68923	0.170351	-3.55677	1.04e-13	2.71e-12	(at4g03510 : 123.0) RMA1 encodes a novel 28 kDa protein with a RING finger motif and a C-terminal membrane-anchoring domain that is involved in the secretory pathway. Has E3 ubiquitin ligase activity.; RING membrane-anchor 1 (RMA1); CONTAINS InterPro DOMAIN/s: Zinc finger, RING-type, conserved site (InterPro:IPR017907), Zinc finger, RING-type (InterPro:IPR001841), Zinc finger, C3HC4 RING-type (In…
OkPFcomp49280_c0_seq5	13.0665	1.34037	-3.55169	1.34e-11	2.45e-10	no hits & (original description: evgclass=noclass,okay; aalen=200,77%,complete;)
OkPFcomp53841_c0_seq5	2.53731	0.259287	-3.54903	2.15e-14	6.25e-13	no hits & (original description: evgclass=noclass,okay; aalen=384,99%,partial;)
OkPScomp40841_c0_seq1	4.26129	0.437405	-3.54641	1.29e-07	1.2e-06	no hits & (original description: evgclass=noclass,okay; aalen=273,80%,complete;)
OkPScomp58645_c0_seq1	2.68103	0.273245	-3.54605	1.19e-13	3.05e-12	no hits & (original description: evgclass=noclass,okay; aalen=121,53%,complete-utrpoor;)
PGSC0003DMT400062635	12.7697	1.31797	-3.54465	8.4e-10	1.1e-08	(at5g38200 : 642.0) Class I glutamine amidotransferase-like superfamily protein; FUNCTIONS IN: hydrolase activity; INVOLVED IN: glutamine metabolic process; LOCATED IN: cellular_component unknown; CONTAINS InterPro DOMAIN/s: Peptidase C26 (InterPro:IPR011697), Glutamine amidotransferase type 1 (InterPro:IPR017926); BEST Arabidopsis thaliana protein match is: Class I glutamine amidotransferase-lik…
OkPScomp32431_c0_seq1	1.55544	0.158047	-3.54268	2.18e-14	6.31e-13	(at4g23160 : 86.7) Encodes a cysteine-rich receptor-like protein kinase.; cysteine-rich RLK (RECEPTOR-like protein kinase) 8 (CRK8); FUNCTIONS IN: kinase activity; INVOLVED IN: protein amino acid phosphorylation; CONTAINS InterPro DOMAIN/s: Protein kinase, ATP binding site (InterPro:IPR017441), Reverse transcriptase, RNA-dependent DNA polymerase (InterPro:IPR013103), Serine/threonine-protein kina…
OkPScomp32174_c0_seq1	3.52311	0.357981	-3.54268	7.91e-12	1.51e-10	(at4g18100 : 114.0) Ribosomal protein L32e; FUNCTIONS IN: structural constituent of ribosome; INVOLVED IN: translation, ribosome biogenesis; LOCATED IN: cytosolic ribosome, ribosome, cytosolic large ribosomal subunit, nucleolus; EXPRESSED IN: callus, pollen tube, leaf; CONTAINS InterPro DOMAIN/s: Ribosomal protein L32e (InterPro:IPR001515), Ribosomal protein L32e, conserved site (InterPro:IPR0182…
PGSC0003DMT400049165	158.574	16.4198	-3.5413	4.69e-07	3.96e-06	(q43188|chs2_soltu : 769.0) Chalcone synthase 2 (EC 2.3.1.74) (Naringenin-chalcone synthase 2) - Solanum tuberosum (Potato) & (at5g13930 : 672.0) Encodes chalcone synthase (CHS), a key enzyme involved in the biosynthesis of flavonoids. Required for the accumulation of purple anthocyanins in leaves and stems. Also involved in the regulation of auxin transport and the modulation of root gravitropis…
PGSC0003DMT400090985	12.9215	1.33695	-3.53576	2.43e-10	3.53e-09	no hits & (original description: evgclass=noclass,okay; aalen=125,100%,complete;)
OkPScomp44927_c0_seq1	2.25187	0.232995	-3.53576	2.29e-12	4.81e-11	(at1g21280 : 115.0) CONTAINS InterPro DOMAIN/s: Retrotransposon gag protein (InterPro:IPR005162); Has 707 Blast hits to 705 proteins in 25 species: Archae - 0; Bacteria - 0; Metazoa - 4; Fungi - 0; Plants - 703; Viruses - 0; Other Eukaryotes - 0 (source: NCBI BLink). & (reliability: 230.0) & (original description: evgclass=noclass,okay; aalen=576,79%,partial3;)
OkPFcomp46416_c0_seq1	12.7428	1.32642	-3.53047	3.83e-10	5.37e-09	(o81974|c71d8_soybn : 211.0) Cytochrome P450 71D8 (EC 1.14.-.-) (P450 CP7) - Glycine max (Soybean) & (at3g48310 : 146.0) putative cytochrome P450; "cytochrome P450, family 71, subfamily A, polypeptide 22" (CYP71A22); FUNCTIONS IN: electron carrier activity, monooxygenase activity, iron ion binding, oxygen binding, heme binding; INVOLVED IN: oxidation reduction; LOCATED IN: cellular_component unkn…
PGSC0003DMT400076470	13.0729	1.36471	-3.52855	3.62e-15	1.21e-13	(at5g64570 : 868.0) Encodes a beta-d-xylosidase that belongs to family 3 of glycoside hydrolases.; beta-D-xylosidase 4 (XYL4); FUNCTIONS IN: xylan 1,4-beta-xylosidase activity, hydrolase activity, hydrolyzing O-glycosyl compounds; INVOLVED IN: xylan catabolic process; LOCATED IN: apoplast, cell wall; EXPRESSED IN: 24 plant structures; EXPRESSED DURING: 13 growth stages; CONTAINS InterPro DOMAIN/s…
OkPFcomp42069_c0_seq2	2.23242	0.231582	-3.52805	9.46e-15	2.93e-13	no hits & (original description: evgclass=main,okay,match:PGSC0003DMT400008894,pct:99/38/.; aalen=457,99%,partial;)
OkPScomp57422_c0_seq13	7.28687	0.758809	-3.52111	1.08e-13	2.81e-12	(at3g14650 : 84.0) putative cytochrome P450; "cytochrome P450, family 72, subfamily A, polypeptide 11" (CYP72A11); FUNCTIONS IN: electron carrier activity, monooxygenase activity, iron ion binding, oxygen binding, heme binding; INVOLVED IN: oxidation reduction; LOCATED IN: endomembrane system; EXPRESSED IN: 22 plant structures; EXPRESSED DURING: 13 growth stages; CONTAINS InterPro DOMAIN/s: Cytoc…
OkPScomp35801_c1_seq2	3.51779	0.362939	-3.52069	1.99e-10	2.94e-09	no hits & (original description: evgclass=noclass,okay; aalen=119,98%,partial;)
OkPScomp51754_c0_seq18	4.16071	0.433271	-3.51506	3.56e-11	6.06e-10	(at3g28890 : 110.0) receptor like protein 43 (RLP43); FUNCTIONS IN: kinase activity; INVOLVED IN: signal transduction; LOCATED IN: endomembrane system; EXPRESSED IN: stem, leaf whorl, inflorescence meristem, leaf, stamen; EXPRESSED DURING: LP.04 four leaves visible, 4 anthesis; CONTAINS InterPro DOMAIN/s: Leucine-rich repeat-containing N-terminal domain, type 2 (InterPro:IPR013210), Leucine-rich …
OkPFcomp50370_c0_seq1	334.317	35.4502	-3.50708	4.25e-09	4.94e-08	(q43188|chs2_soltu : 761.0) Chalcone synthase 2 (EC 2.3.1.74) (Naringenin-chalcone synthase 2) - Solanum tuberosum (Potato) & (at5g13930 : 667.0) Encodes chalcone synthase (CHS), a key enzyme involved in the biosynthesis of flavonoids. Required for the accumulation of purple anthocyanins in leaves and stems. Also involved in the regulation of auxin transport and the modulation of root gravitropis…
PGSC0003DMT400059095	29.7765	3.16054	-3.5052	1.99e-12	4.19e-11	(p51850|pdc1_pea : 1001.0) Pyruvate decarboxylase isozyme 1 (EC 4.1.1.1) (PDC) - Pisum sativum (Garden pea) & (at5g54960 : 914.0) pyruvate decarboxylase-2; pyruvate decarboxylase-2 (PDC2); FUNCTIONS IN: pyruvate decarboxylase activity, magnesium ion binding, carboxy-lyase activity, thiamin pyrophosphate binding, catalytic activity; INVOLVED IN: response to hypoxia; LOCATED IN: cellular_component …
OkWFcomp38123_c0_seq1	86.4553	9.19053	-3.50325	3.06e-10	4.34e-09	(at2g03090 : 296.0) member of Alpha-Expansin Gene Family. Naming convention from the Expansin Working Group (Kende et al, 2004. Plant Mol Bio). Involved in the formation of nematode-induced syncytia in roots of Arabidopsis thaliana.; expansin A15 (EXPA15); INVOLVED IN: plant-type cell wall modification involved in multidimensional cell growth, syncytium formation, unidimensional cell growth, plan…
OkPScomp58135_c0_seq1	4.32577	0.455409	-3.49931	6.38e-08	6.27e-07	(q7sic9|tktc_maize : 158.0) Transketolase, chloroplast (EC 2.2.1.1) (TK) - Zea mays (Maize) & (at2g45290 : 152.0) Transketolase; FUNCTIONS IN: catalytic activity, transketolase activity; INVOLVED IN: response to cadmium ion; LOCATED IN: chloroplast stroma, chloroplast; EXPRESSED IN: 25 plant structures; EXPRESSED DURING: 16 growth stages; CONTAINS InterPro DOMAIN/s: Transketolase, bacterial-like …
OkPScomp59379_c0_seq1	1.45999	0.152587	-3.49784	5.35e-11	8.82e-10	no hits & (original description: evgclass=noclass,okay; aalen=205,83%,partial3;)
OkPScomp46235_c0_seq7	1.67636	0.175201	-3.49784	2.7e-12	5.57e-11	(at3g25520 : 244.0) Encodes ribosomal protein L5 that binds to 5S ribosomal RNA and in involved in its export from the nucleus to the cytoplasm. Identified in a screen for enhancers of as1. as1/pgy double mutants show defects in leaf vascular patterning and adaxial cell fate. Double mutant analysis indicates pgy genes function in the same pathway as REV, KAN1 and KAN2.; ribosomal protein L5 (ATL5…
OkPScomp43465_c0_seq2	2.38259	0.249011	-3.49784	4.91e-10	6.7e-09	(at1g10950 : 206.0) Encodes an Arabidopsis Transmembrane nine (TMN) protein. Transmembrane nine (TM9) proteins are localized in the secretory pathway of eukaryotic cells and are involved in cell adhesion and phagocytosis.; transmembrane nine 1 (TMN1); LOCATED IN: integral to membrane, Golgi apparatus, membrane; EXPRESSED IN: 24 plant structures; EXPRESSED DURING: 16 growth stages; CONTAINS InterP…
OkPScomp43433_c0_seq1	3.00994	0.314576	-3.49784	2.86e-08	2.96e-07	no hits & (original description: evgclass=noclass,okay; aalen=118,99%,partial;)
OkPFcomp53152_c0_seq19	13.9374	1.49023	-3.49149	5.92e-11	9.64e-10	(at3g14650 : 228.0) putative cytochrome P450; "cytochrome P450, family 72, subfamily A, polypeptide 11" (CYP72A11); FUNCTIONS IN: electron carrier activity, monooxygenase activity, iron ion binding, oxygen binding, heme binding; INVOLVED IN: oxidation reduction; LOCATED IN: endomembrane system; EXPRESSED IN: 22 plant structures; EXPRESSED DURING: 13 growth stages; CONTAINS InterPro DOMAIN/s: Cyto…
PGSC0003DMT400010652	4.73124	0.506593	-3.48831	2.41e-13	5.87e-12	(at5g58600 : 463.0) Belongs to a large family of plant-specific genes of unknown function. Involved in resistance to the powdery mildew species Erysiphe cichoracearum and Erysiphe orontii, but not to the unrelated pathogens Pseudomonas syringae or Peronospora parasitica. A member of the TBL (TRICHOME BIREFRINGENCE-LIKE) gene family containing a plant-specific DUF231 (domain of unknown function) d…
PGSC0003DMT400049498	1.21647	0.129491	-3.48503	1.84e-10	2.73e-09	(at5g54570 : 740.0) beta glucosidase 41 (BGLU41); FUNCTIONS IN: cation binding, hydrolase activity, hydrolyzing O-glycosyl compounds, catalytic activity; INVOLVED IN: carbohydrate metabolic process; LOCATED IN: plant-type cell wall; EXPRESSED IN: 14 plant structures; EXPRESSED DURING: 4 anthesis, petal differentiation and expansion stage, E expanded cotyledon stage, D bilateral stage; CONTAINS In…
OkPScomp50328_c0_seq1	1.61911	0.172351	-3.48339	1.43e-11	2.6e-10	(at5g25910 : 156.0) putative disease resistance protein induced by chitin oligomers.; receptor like protein 52 (RLP52); FUNCTIONS IN: kinase activity; INVOLVED IN: signal transduction, defense response to fungus, response to chitin, defense response; LOCATED IN: endomembrane system; EXPRESSED IN: stem, stamen; EXPRESSED DURING: 4 anthesis; CONTAINS InterPro DOMAIN/s: Leucine-rich repeat-containin…
OkPFcomp47405_c0_seq1	3.62902	0.389631	-3.48217	2.85e-09	3.44e-08	no hits & (original description: evgclass=noclass,okay; aalen=275,66%,complete;)
OkPFcomp53152_c0_seq32	7.71811	0.82971	-3.48199	3.84e-14	1.06e-12	(at3g14650 : 237.0) putative cytochrome P450; "cytochrome P450, family 72, subfamily A, polypeptide 11" (CYP72A11); FUNCTIONS IN: electron carrier activity, monooxygenase activity, iron ion binding, oxygen binding, heme binding; INVOLVED IN: oxidation reduction; LOCATED IN: endomembrane system; EXPRESSED IN: 22 plant structures; EXPRESSED DURING: 13 growth stages; CONTAINS InterPro DOMAIN/s: Cyto…
OkPScomp21021_c0_seq1	2.91707	0.313545	-3.47964	7.78e-08	7.54e-07	no hits & (original description: evgclass=main,okay,match:PGSC0003DMT400003282,pct:98/58/.; aalen=420,91%,complete;)
OkPScomp58187_c0_seq1	3.59324	0.38746	-3.47594	7.78e-08	7.54e-07	(q42972|mdhg_orysa : 325.0) Malate dehydrogenase, glyoxysomal precursor (EC 1.1.1.37) - Oryza sativa (Rice) & (at3g15020 : 323.0) Lactate/malate dehydrogenase family protein; FUNCTIONS IN: malate dehydrogenase activity, copper ion binding; INVOLVED IN: defense response to bacterium; LOCATED IN: mitochondrion, apoplast, membrane; EXPRESSED IN: 25 plant structures; EXPRESSED DURING: 15 growth stage…
OkPScomp46196_c0_seq1	28.5699	3.09818	-3.47417	6e-15	1.94e-13	(at1g22360 : 315.0) UDP-glucosyl transferase 85A2 (UGT85A2); FUNCTIONS IN: UDP-glycosyltransferase activity, transferase activity, transferring glycosyl groups, glucuronosyltransferase activity; INVOLVED IN: metabolic process; LOCATED IN: cellular_component unknown; EXPRESSED IN: 21 plant structures; EXPRESSED DURING: 11 growth stages; CONTAINS InterPro DOMAIN/s: UDP-glucuronosyl/UDP-glucosyltran…
PGSC0003DMT400016143	1.67776	0.180263	-3.473	5.92e-12	1.15e-10	(at2g27660 : 192.0) Cysteine/Histidine-rich C1 domain family protein; FUNCTIONS IN: zinc ion binding; LOCATED IN: chloroplast; EXPRESSED IN: 12 plant structures; EXPRESSED DURING: 9 growth stages; CONTAINS InterPro DOMAIN/s: DC1 (InterPro:IPR004146), Zinc finger, ZZ-type (InterPro:IPR000433), C1-like (InterPro:IPR011424); BEST Arabidopsis thaliana protein match is: Cysteine/Histidine-rich C1 doma…
OkWFcomp54573_c0_seq1	3.60072	0.383289	-3.47142	5.92e-12	1.15e-10	no hits & (original description: evgclass=noclass,okay; aalen=78,80%,complete;)
OkPFcomp54156_c0_seq1	2.53141	0.273608	-3.47126	3.38e-13	8.04e-12	(at3g42170 : 126.0) transposase-like gene with conserved domains from the family of hAT transposases that includes hobo from Drosophila melanogaster, Activator (Ac) from maize, and Tam3 from snapdragon but lacks several amino acids known to be essential for Ac transposition5. The DAYSLEEPER gene lacks 8 bp duplications and TIRs (a common feature of transcriptionally silent hAT transposases), howe…
OkPScomp46822_c0_seq1	5.69599	0.618453	-3.46764	3.12e-14	8.79e-13	(at1g70260 : 278.0) nodulin MtN21 /EamA-like transporter family protein; FUNCTIONS IN: molecular_function unknown; LOCATED IN: endomembrane system, membrane; CONTAINS InterPro DOMAIN/s: Protein of unknown function DUF6, transmembrane (InterPro:IPR000620); BEST Arabidopsis thaliana protein match is: Nodulin MtN21 /EamA-like transporter family protein (TAIR:AT1G60050.1); Has 1237 Blast hits to 1229…
OkPScomp55849_c0_seq2	2.13231	0.229817	-3.46349	8.03e-11	1.28e-09	(at3g46530 : 110.0) Confers resistance to the biotrophic oomycete, Peronospora parasitica. Encodes an NBS-LRR type R protein with a putative amino-terminal leucine zipper. Fungal protein ATR13 induces RPP13 gene expression and disease resistance.; RECOGNITION OF PERONOSPORA PARASITICA 13 (RPP13); FUNCTIONS IN: ATP binding; INVOLVED IN: defense response, incompatible interaction, defense response,…
OkPScomp41918_c1_seq1	1.9084	0.205685	-3.46349	3.48e-10	4.9e-09	(at3g09440 : 266.0) Heat shock protein 70 (Hsp 70) family protein; FUNCTIONS IN: ATP binding; INVOLVED IN: protein folding, response to karrikin, response to heat; LOCATED IN: cytosol; EXPRESSED IN: 24 plant structures; EXPRESSED DURING: 13 growth stages; CONTAINS InterPro DOMAIN/s: Heat shock protein 70, conserved site (InterPro:IPR018181), Heat shock protein Hsp70 (InterPro:IPR001023), Heat sho…
PGSC0003DMT400096583	3.31883	0.359948	-3.45947	9.5e-08	9.08e-07	no hits & (original description: evgclass=noclass,okay; aalen=207,100%,complete;)
OkPScomp40399_c0_seq2	2.08847	0.225898	-3.45264	4.11e-08	4.15e-07	(p45841|rl31_chlre : 100.0) 60S ribosomal protein L31 - Chlamydomonas reinhardtii & (at4g26230 : 94.7) Ribosomal protein L31e family protein; FUNCTIONS IN: structural constituent of ribosome; INVOLVED IN: translation, ribosome biogenesis; LOCATED IN: ribosome, cytosolic large ribosomal subunit; EXPRESSED IN: 22 plant structures; EXPRESSED DURING: 13 growth stages; CONTAINS InterPro DOMAIN/s: Ribo…
OkPScomp36491_c0_seq1	1.94432	0.210307	-3.45264	3.9e-09	4.58e-08	no hits & (original description: evgclass=noclass,okay; aalen=104,50%,complete-utrpoor;)
PGSC0003DMT400088323	6.48255	0.715493	-3.4457	9.39e-15	2.91e-13	(at1g09750 : 477.0) Eukaryotic aspartyl protease family protein; FUNCTIONS IN: aspartic-type endopeptidase activity; INVOLVED IN: proteolysis; LOCATED IN: apoplast, cell wall, plant-type cell wall; EXPRESSED IN: 22 plant structures; EXPRESSED DURING: 14 growth stages; CONTAINS InterPro DOMAIN/s: Peptidase aspartic (InterPro:IPR021109), Peptidase aspartic, catalytic (InterPro:IPR009007), Peptidase…
OkPScomp58512_c0_seq1	3.15117	0.345019	-3.43831	1.98e-14	5.78e-13	no hits & (original description: evgclass=noclass,okay; aalen=113,78%,partial5;)
OkPScomp45511_c0_seq3	1.43807	0.157454	-3.43831	1.4e-14	4.23e-13	(at3g09630 : 296.0) Ribosomal protein L4/L1 family; FUNCTIONS IN: structural constituent of ribosome; INVOLVED IN: translation; LOCATED IN: in 7 components; EXPRESSED IN: 26 plant structures; EXPRESSED DURING: 14 growth stages; CONTAINS InterPro DOMAIN/s: Ribosomal protein L4/L1e (InterPro:IPR002136), Ribosomal protein L4/L1e, eukaryotic/archaeal, conserved site (InterPro:IPR013000); BEST Arabido…
OkWFcomp23302_c1_seq1	4.76118	0.524294	-3.43454	4.56e-09	5.29e-08	no hits & (original description: evgclass=noclass,okay; aalen=118,99%,partial;)
OkPScomp39658_c0_seq1	5.75857	0.641965	-3.42925	3.11e-07	2.72e-06	(at5g62480 : 223.0) Encodes glutathione transferase belonging to the tau class of GSTs. Naming convention according to Wagner et al. (2002).; glutathione S-transferase tau 9 (GSTU9); CONTAINS InterPro DOMAIN/s: Glutathione S-transferase, C-terminal (InterPro:IPR004046), Glutathione S-transferase, C-terminal-like (InterPro:IPR010987), Glutathione S-transferase/chloride channel, C-terminal (InterPr…
OkWFcomp37798_c0_seq1	15.6939	1.75338	-3.42724	3.11e-07	2.72e-06	no hits & (original description: evgclass=noclass,okay; aalen=89,63%,complete;)
OkWFcomp42711_c2_seq11	3.62634	0.40397	-3.42389	3.11e-07	2.72e-06	no hits & (original description: evgclass=noclass,okay; aalen=115,50%,complete-utrpoor;)
PGSC0003DMT400028623	3.19395	0.357883	-3.4185	3.11e-07	2.72e-06	(at2g37970 : 249.0) SOUL-1; FUNCTIONS IN: binding; INVOLVED IN: N-terminal protein myristoylation, red or far-red light signaling pathway; LOCATED IN: plasma membrane, vacuole; EXPRESSED IN: 25 plant structures; EXPRESSED DURING: 15 growth stages; CONTAINS InterPro DOMAIN/s: SOUL haem-binding protein (InterPro:IPR006917); BEST Arabidopsis thaliana protein match is: SOUL heme-binding family protei…
PGSC0003DMT400089784	1.69818	0.189542	-3.41809	9.28e-13	2.08e-11	(at3g23880 : 80.9) F-box and associated interaction domains-containing protein; FUNCTIONS IN: molecular_function unknown; INVOLVED IN: biological_process unknown; LOCATED IN: nucleus; EXPRESSED IN: 16 plant structures; EXPRESSED DURING: 10 growth stages; CONTAINS InterPro DOMAIN/s: F-box domain, cyclin-like (InterPro:IPR001810), F-box domain, Skp2-like (InterPro:IPR022364), F-box associated domai…
PGSC0003DMT400032104	23.0221	2.59597	-3.41801	2.51e-12	5.2e-11	(at4g23500 : 714.0) Pectin lyase-like superfamily protein; FUNCTIONS IN: polygalacturonase activity; INVOLVED IN: carbohydrate metabolic process; LOCATED IN: cell wall; CONTAINS InterPro DOMAIN/s: Pectin lyase fold/virulence factor (InterPro:IPR011050), Glycoside hydrolase, family 28 (InterPro:IPR000743), Pectin lyase fold (InterPro:IPR012334), Parallel beta-helix repeat (InterPro:IPR006626); BES…
OkPScomp57361_c0_seq7	3.4215	0.380047	-3.41758	3.07e-09	3.69e-08	no hits & (original description: evgclass=noclass,okay; aalen=131,99%,partial;)
OkPFcomp17989_c0_seq1	2.11296	0.2347	-3.41758	5.35e-09	6.15e-08	no hits & (original description: evgclass=noclass,okay; aalen=120,56%,complete-utrpoor;)
PGSC0003DMT400056074	36.0109	4.07251	-3.41379	1.34e-11	2.45e-10	(at1g22340 : 526.0) UDP-glucosyl transferase 85A7 (UGT85A7); FUNCTIONS IN: UDP-glycosyltransferase activity, transferase activity, transferring glycosyl groups, glucuronosyltransferase activity; INVOLVED IN: metabolic process; LOCATED IN: cellular_component unknown; EXPRESSED IN: 8 plant structures; CONTAINS InterPro DOMAIN/s: UDP-glucuronosyl/UDP-glucosyltransferase (InterPro:IPR002213); BEST Ar…
OkPScomp30818_c0_seq1	3.25621	0.36574	-3.41343	5.66e-12	1.11e-10	(at4g13170 : 230.0) Ribosomal protein L13 family protein; FUNCTIONS IN: structural constituent of ribosome; INVOLVED IN: translation; LOCATED IN: ribosome, cytosolic large ribosomal subunit, membrane; EXPRESSED IN: 22 plant structures; EXPRESSED DURING: 13 growth stages; CONTAINS InterPro DOMAIN/s: Ribosomal protein L13 (InterPro:IPR005822), Ribosomal protein L13, eukaryotic/archaeal (InterPro:IP…
OkPScomp45637_c0_seq1	5.41748	0.610602	-3.41213	3.92e-11	6.62e-10	(at5g47010 : 219.0) Required for nonsense-mediated mRNA decay. Involved in RNA interference. lba1 mutants has reduced sugar-induced expression of Atb- amylase, is hypersensitive to glucose and abscisic acid and resistant to mannose, and shows early flowering, short day-sensitive growth, and seed germination phenotypes.; LOW-LEVEL BETA-AMYLASE 1 (LBA1); FUNCTIONS IN: in 6 functions; INVOLVED IN: s…
OkPScomp57375_c0_seq12	3.83364	0.433429	-3.40986	1.44e-11	2.62e-10	(at2g30140 : 335.0) UDP-Glycosyltransferase superfamily protein; CONTAINS InterPro DOMAIN/s: UDP-glucuronosyl/UDP-glucosyltransferase (InterPro:IPR002213); BEST Arabidopsis thaliana protein match is: UDP-Glycosyltransferase superfamily protein (TAIR:AT2G30150.1); Has 7928 Blast hits to 7876 proteins in 486 species: Archae - 0; Bacteria - 504; Metazoa - 2238; Fungi - 27; Plants - 5010; Viruses - 7…
OkPFcomp50951_c1_seq2	17.8079	2.01502	-3.40941	3.53e-14	9.81e-13	(at4g35630 : 114.0) Encodes a phosphoserine aminotransferase which is involved in serine biosynthesis in the chloroplast which operates via the phosphorylated pathway.; phosphoserine aminotransferase (PSAT); FUNCTIONS IN: O-phospho-L-serine:2-oxoglutarate aminotransferase activity; INVOLVED IN: L-serine biosynthetic process; LOCATED IN: chloroplast stroma, chloroplast; EXPRESSED IN: 23 plant stru…
OkPScomp57981_c0_seq1	8.58675	0.970526	-3.40643	2.15e-09	2.64e-08	(q9ayp4|rs10_orysa : 114.0) 40S ribosomal protein S10 - Oryza sativa (Rice) & (at5g41520 : 107.0) RNA binding Plectin/S10 domain-containing protein; FUNCTIONS IN: structural constituent of ribosome; INVOLVED IN: translation; LOCATED IN: cytosolic ribosome, cytosolic small ribosomal subunit, chloroplast; EXPRESSED IN: 24 plant structures; EXPRESSED DURING: 16 growth stages; CONTAINS InterPro DOMAI…
OkPScomp38697_c0_seq1	2.9904	0.334237	-3.40542	3.9e-07	3.34e-06	(at4g33865 : 85.1) Ribosomal protein S14p/S29e family protein; FUNCTIONS IN: structural constituent of ribosome; INVOLVED IN: translation; LOCATED IN: cytosolic small ribosomal subunit, ribosome; EXPRESSED IN: 24 plant structures; EXPRESSED DURING: 14 growth stages; CONTAINS InterPro DOMAIN/s: Ribosomal protein S14 (InterPro:IPR001209); BEST Arabidopsis thaliana protein match is: Ribosomal protei…
OkPFcomp44930_c0_seq8	3.52996	0.400296	-3.40405	5.14e-11	8.5e-10	(at2g46110 : 451.0) Encodes a ketopentoate hydroxymethyltransferase that appears to localize to the mitochondria. This protein is expected to play a role in pantothenate (vitamin B5) biosynthesis.; ketopantoate hydroxymethyltransferase 1 (KPHMT1); CONTAINS InterPro DOMAIN/s: Pyruvate/Phosphoenolpyruvate kinase, catalytic core (InterPro:IPR015813), Ketopantoate hydroxymethyltransferase (InterPro:I…
OkWFcomp36063_c0_seq1	5.09017	0.57371	-3.39656	7.1e-12	1.37e-10	no hits & (original description: evgclass=noclass,okay; aalen=53,62%,complete;)
OkPScomp58504_c0_seq1	2.4724	0.282221	-3.39433	1.18e-08	1.3e-07	(original description: evgclass=noclass,okay; aalen=318,51%,complete-utrpoor;)
OkPScomp56901_c0_seq5	9.60582	1.09184	-3.39401	1.18e-08	1.3e-07	no hits & (original description: evgclass=noclass,okay; aalen=51,65%,complete;)
OkPFcomp51419_c0_seq1	9.82418	1.12517	-3.39354	2.47e-09	3e-08	(at2g30140 : 367.0) UDP-Glycosyltransferase superfamily protein; CONTAINS InterPro DOMAIN/s: UDP-glucuronosyl/UDP-glucosyltransferase (InterPro:IPR002213); BEST Arabidopsis thaliana protein match is: UDP-Glycosyltransferase superfamily protein (TAIR:AT2G30150.1); Has 7928 Blast hits to 7876 proteins in 486 species: Archae - 0; Bacteria - 504; Metazoa - 2238; Fungi - 27; Plants - 5010; Viruses - 7…
OkWFcomp46306_c1_seq2	3.68434	0.421605	-3.39302	1.74e-07	1.59e-06	(at1g11910 : 753.0) Encodes an aspartic proteinase that forms a heterodimer and is stable over a broad pH range (ph 3-8).; aspartic proteinase A1 (APA1); FUNCTIONS IN: endopeptidase activity; INVOLVED IN: proteolysis, response to salt stress; LOCATED IN: vacuole; EXPRESSED IN: 25 plant structures; EXPRESSED DURING: 16 growth stages; CONTAINS InterPro DOMAIN/s: Saposin-like (InterPro:IPR011001), P…
OkPScomp48348_c1_seq1	5.95681	0.680629	-3.39242	1.74e-07	1.59e-06	no hits & (original description: evgclass=noclass,okay; aalen=160,67%,complete;)
OkPFcomp18375_c0_seq1	3.67008	0.419827	-3.39019	1.69e-12	3.61e-11	(at1g52920 : 408.0) Encodes a plasma membraneÃ±localized ABA receptor, which interacts with the G&#945;&#946;&#947; complex. It has been postulated that the binding of ABA to GCR2 results in the release of the G protein and dissociation of the heterotrimeric complex into G&#945; and the G&#946;&#947; dimer to activate downstream ABA effectors and to trigger the ABA responses.; G protein coupled r…
OkPFcomp49814_c0_seq1	21.2247	2.44295	-3.38751	8.61e-08	8.3e-07	no hits & (original description: evgclass=main,okay,match:PGSC0003DMT400054413,pct:98/100/.; aalen=161,46%,complete-utrpoor;)
OkPScomp58569_c0_seq1	3.22752	0.371048	-3.38049	8.61e-08	8.3e-07	(q42688|glna1_chlre : 313.0) Glutamine synthetase cytosolic isozyme (EC 6.3.1.2) (Glutamate--ammonia ligase) (GS1) - Chlamydomonas reinhardtii & (at3g17820 : 297.0) encodes a cytosolic glutamine synthetase, the enzyme has low affinity with substrate ammonium; glutamine synthetase 1.3 (GLN1.3); FUNCTIONS IN: glutamate-ammonia ligase activity, copper ion binding; INVOLVED IN: in 6 processes; LOCATE…
OkWScomp85345_c0_seq1	7.13265	0.817025	-3.37936	8.66e-09	9.72e-08	no hits & (original description: evgclass=noclass,okay; aalen=73,88%,complete;)
OkPScomp44874_c0_seq1	1.77131	0.202623	-3.37522	1.41e-11	2.56e-10	(q9xhs0|rs12_horvu : 136.0) 40S ribosomal protein S12 - Hordeum vulgare (Barley) & (at2g32060 : 119.0) Ribosomal protein L7Ae/L30e/S12e/Gadd45 family protein; FUNCTIONS IN: structural constituent of ribosome; INVOLVED IN: translation; LOCATED IN: cytosolic small ribosomal subunit, cytosolic ribosome, nucleus; EXPRESSED IN: 22 plant structures; EXPRESSED DURING: 13 growth stages; CONTAINS InterPro…
PGSC0003DMT400031688	21.9802	2.55494	-3.37419	4.91e-12	9.66e-11	(at4g23820 : 671.0) Pectin lyase-like superfamily protein; FUNCTIONS IN: polygalacturonase activity; INVOLVED IN: carbohydrate metabolic process; LOCATED IN: endomembrane system; EXPRESSED IN: 22 plant structures; EXPRESSED DURING: 13 growth stages; CONTAINS InterPro DOMAIN/s: Pectin lyase fold/virulence factor (InterPro:IPR011050), Glycoside hydrolase, family 28 (InterPro:IPR000743), Pectin lyas…
OkPScomp46546_c0_seq1	234.937	27.3215	-3.37382	1.68e-08	1.79e-07	(at3g03190 : 233.0) Encodes glutathione transferase belonging to the phi class of GSTs. Naming convention according to Wagner et al. (2002).; glutathione S-transferase F11 (GSTF11); CONTAINS InterPro DOMAIN/s: Thioredoxin fold (InterPro:IPR012335), Glutathione S-transferase, C-terminal (InterPro:IPR004046), Glutathione S-transferase, C-terminal-like (InterPro:IPR010987), Glutathione S-transferase…
OkPScomp57440_c0_seq5	1.62112	0.187441	-3.36937	1.1e-09	1.42e-08	(at1g50180 : 153.0) NB-ARC domain-containing disease resistance protein; FUNCTIONS IN: ATP binding; INVOLVED IN: apoptosis, defense response; LOCATED IN: cellular_component unknown; EXPRESSED IN: shoot; CONTAINS InterPro DOMAIN/s: NB-ARC (InterPro:IPR002182), Disease resistance protein (InterPro:IPR000767); BEST Arabidopsis thaliana protein match is: Disease resistance protein (CC-NBS-LRR class) …
OkPFcomp53696_c2_seq1	2.61622	0.303196	-3.36691	1.49e-10	2.26e-09	(at5g46330 : 261.0) Encodes a leucine-rich repeat serine/threonine protein kinase that is expressed ubiquitously. FLS2 is involved in MAP kinase signalling relay involved in innate immunity. Essential in the perception of flagellin, a potent elicitor of the defense response. FLS2 is directed for degradation by the bacterial ubiquitin ligase AvrPtoB.; FLAGELLIN-SENSITIVE 2 (FLS2); FUNCTIONS IN: pr…
OkWFcomp31697_c0_seq2	54.8877	6.42206	-3.36362	3.76e-09	4.44e-08	no hits & (original description: evgclass=noclass,okay; aalen=109,96%,partial5;)
OkPScomp28659_c0_seq2	1.59879	0.183803	-3.36062	6.1e-14	1.65e-12	no hits & (original description: evgclass=noclass,okay; aalen=203,99%,partial;)
OkPScomp55864_c0_seq4	6.51242	0.76158	-3.35896	1.04e-07	9.87e-07	(p37117|c71a4_solme : 298.0) Cytochrome P450 71A4 (EC 1.14.-.-) (CYPLXXIA4) (P-450EG2) - Solanum melongena (Eggplant) (Aubergine) & (at3g48280 : 220.0) putative cytochrome P450; "cytochrome P450, family 71, subfamily A, polypeptide 25" (CYP71A25); FUNCTIONS IN: electron carrier activity, monooxygenase activity, iron ion binding, oxygen binding, heme binding; INVOLVED IN: oxidation reduction; CONT…
OkPScomp48365_c0_seq1	2.79408	0.32694	-3.35379	1.04e-07	9.87e-07	(p19023|atpbm_maize : 366.0) ATP synthase subunit beta, mitochondrial precursor (EC 3.6.3.14) - Zea mays (Maize) & (at5g08690 : 362.0) Encodes the mitochondrial ATP synthase beta-subunit. This subunit is encoded by a multigene family of three members (At5g08670, At5g08680, At5g08690) that shared 98% sequence identity at the amino acid level.; ATP synthase alpha/beta family protein; FUNCTIONS IN: …
OkPScomp26867_c0_seq1	1.99607	0.231793	-3.35356	6.67e-14	1.79e-12	(at4g27270 : 167.0) Quinone reductase family protein; FUNCTIONS IN: oxidoreductase activity, FMN binding; INVOLVED IN: negative regulation of transcription; LOCATED IN: plasma membrane; EXPRESSED IN: 21 plant structures; EXPRESSED DURING: 13 growth stages; CONTAINS InterPro DOMAIN/s: Flavoprotein WrbA (InterPro:IPR010089), NADPH-dependent FMN reductase (InterPro:IPR005025), Flavodoxin/nitric oxid…
OkPFcomp39011_c0_seq1	3.50396	0.406898	-3.35356	6.61e-10	8.81e-09	no hits & (original description: evgclass=noclass,okay; aalen=91,75%,complete;)
OkPScomp58273_c0_seq1	3.30082	0.384602	-3.35118	3.25e-11	5.58e-10	no hits & (original description: evgclass=noclass,okay; aalen=120,82%,complete;)
OkPScomp20929_c0_seq1	3.38585	0.39451	-3.35118	7.11e-12	1.37e-10	(p49199|rs8_orysa : 166.0) 40S ribosomal protein S8 - Oryza sativa (Rice) & (at5g20290 : 165.0) Ribosomal protein S8e family protein; FUNCTIONS IN: structural constituent of ribosome; INVOLVED IN: translation, ribosome biogenesis; LOCATED IN: in 8 components; EXPRESSED IN: 26 plant structures; EXPRESSED DURING: 14 growth stages; CONTAINS InterPro DOMAIN/s: Ribosomal protein S8e (InterPro:IPR00104…
OkPScomp55709_c0_seq1	7.33714	0.871839	-3.33723	3.38e-12	6.88e-11	(at1g65870 : 166.0) Disease resistance-responsive (dirigent-like protein) family protein; FUNCTIONS IN: molecular_function unknown; INVOLVED IN: lignan biosynthetic process, defense response; LOCATED IN: cell wall; EXPRESSED IN: 13 plant structures; EXPRESSED DURING: 9 growth stages; CONTAINS InterPro DOMAIN/s: Plant disease resistance response protein (InterPro:IPR004265); BEST Arabidopsis thali…
OkPFcomp31141_c0_seq1	3.78308	0.446832	-3.33158	1.4e-10	2.13e-09	no hits & (original description: evgclass=noclass,okay; aalen=88,70%,complete;)
OkPScomp36240_c2_seq1	1.7325	0.204282	-3.33157	3.24e-07	2.82e-06	(at1g48120 : 80.1) hydrolases;protein serine/threonine phosphatases; FUNCTIONS IN: hydrolase activity, protein serine/threonine phosphatase activity; INVOLVED IN: biological_process unknown; LOCATED IN: cellular_component unknown; EXPRESSED IN: 21 plant structures; EXPRESSED DURING: 12 growth stages; CONTAINS InterPro DOMAIN/s: Metallophosphoesterase (InterPro:IPR004843), Aminotransferase-like, p…
OkPScomp35604_c0_seq1	2.20084	0.258935	-3.33156	2.53e-11	4.42e-10	no hits & (original description: evgclass=noclass,okay; aalen=168,99%,partial;)
OkPScomp47204_c1_seq1	2.43594	0.28576	-3.33154	1.52e-07	1.4e-06	(p31674|rs15_orysa : 104.0) 40S ribosomal protein S15 - Oryza sativa (Rice) & (at5g09510 : 98.6) Ribosomal protein S19 family protein; FUNCTIONS IN: structural constituent of ribosome; INVOLVED IN: translation; LOCATED IN: cytosolic small ribosomal subunit, plasma membrane; EXPRESSED IN: 23 plant structures; EXPRESSED DURING: 14 growth stages; CONTAINS InterPro DOMAIN/s: Ribosomal protein S15, eu…
OkPScomp44253_c1_seq1	3.25621	0.381986	-3.33154	3.38e-11	5.8e-10	(at5g15200 : 137.0) Ribosomal protein S4; FUNCTIONS IN: structural constituent of ribosome; INVOLVED IN: translation; LOCATED IN: cytosolic ribosome, cytosolic small ribosomal subunit, chloroplast, plasma membrane, membrane; EXPRESSED IN: 25 plant structures; EXPRESSED DURING: 14 growth stages; CONTAINS InterPro DOMAIN/s: Ribosomal protein S4 (InterPro:IPR001912), Ribosomal protein S4, conserved …
OkPFcomp53835_c0_seq9	2.62281	0.307682	-3.33154	2.43e-09	2.96e-08	no hits & (original description: evgclass=noclass,okay; aalen=121,99%,partial;)
PGSC0003DMT400034236	2.31735	0.277512	-3.32781	9.31e-13	2.09e-11	(at3g21540 : 1127.0) transducin family protein / WD-40 repeat family protein; FUNCTIONS IN: nucleotide binding; LOCATED IN: nucleolus, heterotrimeric G-protein complex; EXPRESSED IN: 20 plant structures; EXPRESSED DURING: 10 growth stages; CONTAINS InterPro DOMAIN/s: WD40 repeat 2 (InterPro:IPR019782), WD40 repeat, conserved site (InterPro:IPR019775), WD40 repeat (InterPro:IPR001680), Small-subun…
PGSC0003DMT400058632	6.26914	0.752995	-3.32305	6.65e-12	1.28e-10	(at5g38780 : 168.0) S-adenosyl-L-methionine-dependent methyltransferases superfamily protein; FUNCTIONS IN: S-adenosylmethionine-dependent methyltransferase activity, methyltransferase activity; INVOLVED IN: biological_process unknown; LOCATED IN: cellular_component unknown; EXPRESSED IN: 7 plant structures; EXPRESSED DURING: LP.06 six leaves visible, LP.04 four leaves visible, 4 anthesis, petal …
PGSC0003DMT400030741	1.23739	0.148182	-3.32039	4.39e-11	7.37e-10	(p93665|dcs1_goshi : 521.0) (+)-delta-cadinene synthase (EC 4.2.3.13) (D-cadinene synthase) - Gossypium hirsutum (Upland cotton) & (at5g23960 : 390.0) Encodes a sesquiterpene synthase involved in generating all of the group A sesquiterpenes found in the Arabidopsis floral volatile blend. Strongly expressed in the stigma.; terpene synthase 21 (TPS21); CONTAINS InterPro DOMAIN/s: Terpene synthase, …
OkPScomp22365_c0_seq1	5.08286	0.608692	-3.32039	1.08e-10	1.68e-09	(at5g23740 : 198.0) Encodes a putative ribosomal protein S11 (RPS11-beta).; ribosomal protein S11-beta (RPS11-BETA); FUNCTIONS IN: structural constituent of ribosome; INVOLVED IN: translation; LOCATED IN: cytosolic small ribosomal subunit, membrane; EXPRESSED IN: 22 plant structures; EXPRESSED DURING: 13 growth stages; CONTAINS InterPro DOMAIN/s: Nucleic acid-binding, OB-fold-like (InterPro:IPR01…
PGSC0003DMT400089373	5.95421	0.71304	-3.31666	2.73e-13	6.57e-12	no hits & (original description: evgclass=noclass,okay; aalen=105,100%,partial;)
OkPScomp55551_c0_seq1	3.87516	0.464065	-3.31666	3.9e-10	5.43e-09	(at3g23110 : 82.4) receptor like protein 37 (RLP37); FUNCTIONS IN: kinase activity; INVOLVED IN: signal transduction, defense response; LOCATED IN: endomembrane system; CONTAINS InterPro DOMAIN/s: Leucine-rich repeat-containing N-terminal domain, type 2 (InterPro:IPR013210), Leucine-rich repeat (InterPro:IPR001611); BEST Arabidopsis thaliana protein match is: receptor like protein 38 (TAIR:AT3G23…
OkPFcomp53890_c0_seq3	14.1303	1.70942	-3.31518	1.03e-08	1.14e-07	(at5g41790 : 127.0) encodes a protein that physically interacts specifically with the putative coiled-coil region of COP1 in vitro. In hypocotyl and cotyledon protoplasts, it is associated to the cytoskeleton, but not in the root. expression is not regulated by light.; COP1-interactive protein 1 (CIP1); FUNCTIONS IN: protein binding; INVOLVED IN: regulation of protein import into nucleus; LOCATED…
OkPScomp53152_c0_seq1	6.89689	0.834385	-3.31208	1.84e-07	1.68e-06	(at2g15220 : 298.0) Plant basic secretory protein (BSP) family protein; INVOLVED IN: defense response; LOCATED IN: endomembrane system; EXPRESSED DURING: seedling growth; CONTAINS InterPro DOMAIN/s: Uncharacterised protein family, basic secretory protein (InterPro:IPR007541); BEST Arabidopsis thaliana protein match is: Plant basic secretory protein (BSP) family protein (TAIR:AT2G15130.1); Has 296…
PGSC0003DMT400000274	5.63069	0.681707	-3.31196	1.13e-13	2.92e-12	(at5g53290 : 118.0) encodes a member of the ERF (ethylene response factor) subfamily B-5 of ERF/AP2 transcription factor family. The protein contains one AP2 domain. There are 7 members in this subfamily.; cytokinin response factor 3 (CRF3); CONTAINS InterPro DOMAIN/s: DNA-binding, integrase-type (InterPro:IPR016177), Pathogenesis-related transcriptional factor/ERF, DNA-binding (InterPro:IPR00147…
OkPFcomp53971_c1_seq5	3.69936	0.443013	-3.30924	6.85e-14	1.83e-12	no hits & (original description: evgclass=noclass,okay; aalen=112,99%,partial;)
OkWScomp83858_c0_seq1	5.38959	0.645424	-3.30607	3.14e-09	3.74e-08	no hits & (original description: evgclass=noclass,okay; aalen=46,69%,complete;)
OkPScomp22179_c0_seq1	4.57317	0.554586	-3.3045	2.26e-09	2.77e-08	(q05462|rl27_pea : 135.0) 60S ribosomal protein L27 - Pisum sativum (Garden pea) & (at4g15000 : 132.0) Ribosomal L27e protein family; FUNCTIONS IN: structural constituent of ribosome; INVOLVED IN: translation; LOCATED IN: ribosome, cytosolic large ribosomal subunit, intracellular; EXPRESSED IN: 22 plant structures; EXPRESSED DURING: 13 growth stages; CONTAINS InterPro DOMAIN/s: Ribosomal protein …
OkPScomp49739_c0_seq2	2.13134	0.255236	-3.30186	5.85e-13	1.35e-11	no hits & (original description: evgclass=noclass,okay; aalen=146,99%,partial;)
OkPScomp39825_c0_seq1	2.05655	0.24628	-3.30186	1.23e-06	9.7e-06	no hits & (original description: evgclass=noclass,okay; aalen=151,99%,partial;)
OkWScomp46882_c0_seq2	64.7456	7.90769	-3.30159	6.43e-11	1.04e-09	no hits & (original description: evgclass=main,okay,match:PGSC0003DMT400065033,pct:100/74/.; aalen=58,68%,complete;)
OkPScomp44134_c0_seq4	2.50161	0.303797	-3.30148	1.87e-09	2.32e-08	(at1g23800 : 321.0) Encodes a mitochondrial aldehyde dehydrogenase; nuclear gene for mitochondrial product.; aldehyde dehydrogenase 2B7 (ALDH2B7); FUNCTIONS IN: 3-chloroallyl aldehyde dehydrogenase activity, aldehyde dehydrogenase (NAD) activity; INVOLVED IN: oxidation reduction, metabolic process; LOCATED IN: mitochondrion; EXPRESSED IN: 13 plant structures; EXPRESSED DURING: LP.06 six leaves vi…
OkPScomp57733_c2_seq3	4.88987	0.596228	-3.29922	2.23e-07	2e-06	no hits & (original description: evgclass=noclass,okay; aalen=241,82%,complete;)
OkPFcomp50156_c2_seq10	2.96861	0.364259	-3.28963	2.23e-07	2e-06	(at5g61250 : 81.6) Belongs to the plant glycoside hydrolase family 79. Encodes a protein with several posttranslational modification sites including O-&#946;-GlcNAc attachment sites and serine-, threonine- and tyrosine-phosphorylation sites, suggesting that this protein is extensively modified posttranslationally. The protein is predicted (WoLF PSORT program) to be secreted.; glucuronidase 1 (GUS…
PGSC0003DMT400035206	1217.38	150.141	-3.28917	4.11e-08	4.15e-07	(at3g22120 : 90.9) cell wall-plasma membrane linker protein homolog (CWLP); cell wall-plasma membrane linker protein (CWLP); FUNCTIONS IN: lipid binding; INVOLVED IN: lipid transport; LOCATED IN: endomembrane system; EXPRESSED IN: 22 plant structures; EXPRESSED DURING: 13 growth stages; CONTAINS InterPro DOMAIN/s: Bifunctional inhibitor/plant lipid transfer protein/seed storage (InterPro:IPR01614…
OkPScomp45270_c0_seq1	1.78902	0.217643	-3.28656	4.11e-08	4.15e-07	no hits & (original description: evgclass=noclass,okay; aalen=121,53%,partial5-utrpoor;)
OkPFcomp49711_c0_seq2	1.07217	0.130434	-3.28656	4.65e-11	7.75e-10	(at1g47710 : 214.0) Serine protease inhibitor (SERPIN) family protein; FUNCTIONS IN: serine-type endopeptidase inhibitor activity, cysteine-type endopeptidase inhibitor activity; INVOLVED IN: biological_process unknown; LOCATED IN: apoplast; EXPRESSED IN: 25 plant structures; EXPRESSED DURING: 13 growth stages; CONTAINS InterPro DOMAIN/s: Protease inhibitor I4, serpin, plant (InterPro:IPR015554),…
OkPScomp33829_c0_seq2	2.0451	0.25012	-3.28633	4.94e-08	4.91e-07	(at4g25340 : 92.8) Encodes a member of the FKBP-type immunophilin family that functions as a histone chaparone. Binds to 18S rDNA and represses its expression.; FK506 BINDING PROTEIN 53 (FKBP53); CONTAINS InterPro DOMAIN/s: Peptidyl-prolyl cis-trans isomerase, FKBP-type (InterPro:IPR001179); BEST Arabidopsis thaliana protein match is: FKBP-like peptidyl-prolyl cis-trans isomerase family protein (…
OkPFcomp52876_c1_seq5	1.91085	0.2347	-3.28614	2.72e-07	2.4e-06	(at3g46530 : 194.0) Confers resistance to the biotrophic oomycete, Peronospora parasitica. Encodes an NBS-LRR type R protein with a putative amino-terminal leucine zipper. Fungal protein ATR13 induces RPP13 gene expression and disease resistance.; RECOGNITION OF PERONOSPORA PARASITICA 13 (RPP13); FUNCTIONS IN: ATP binding; INVOLVED IN: defense response, incompatible interaction, defense response,…
OkPScomp49711_c0_seq1	20.7359	2.56454	-3.28247	6.13e-07	5.06e-06	(at3g14660 : 160.0) putative cytochrome P450; "cytochrome P450, family 72, subfamily A, polypeptide 13" (CYP72A13); FUNCTIONS IN: electron carrier activity, monooxygenase activity, iron ion binding, oxygen binding, heme binding; INVOLVED IN: response to cyclopentenone; LOCATED IN: endomembrane system; EXPRESSED IN: 22 plant structures; EXPRESSED DURING: 13 growth stages; CONTAINS InterPro DOMAIN/…
OkPScomp44184_c0_seq1	7.76257	0.960932	-3.27601	1.56e-06	1.2e-05	(at3g47370 : 144.0) Ribosomal protein S10p/S20e family protein; FUNCTIONS IN: structural constituent of ribosome, RNA binding; INVOLVED IN: translation; LOCATED IN: in 6 components; EXPRESSED IN: 23 plant structures; EXPRESSED DURING: 13 growth stages; CONTAINS InterPro DOMAIN/s: Ribosomal protein S10, conserved site (InterPro:IPR018268), Ribosomal protein S10, eukaryotic/archaeal (InterPro:IPR00…
OkPFcomp41129_c0_seq1	3.26699	0.402856	-3.27563	1.56e-06	1.2e-05	no hits & (original description: evgclass=noclass,okay; aalen=109,54%,partial5-utrpoor;)
OkPScomp45653_c0_seq6	7.09294	0.879743	-3.27483	1.56e-06	1.2e-05	no hits & (original description: evgclass=main,okay,match:PGSC0003DMT400031047,pct:100/73/.; aalen=100,49%,complete-utrpoor;)
OkPScomp43496_c0_seq1	2.44653	0.301352	-3.27113	9.12e-12	1.73e-10	no hits & (original description: evgclass=main,okay,match:PGSC0003DMT400035048,pct:100/50/.; aalen=106,57%,complete-utrpoor;)
OkPScomp57288_c0_seq7	33.9137	4.23788	-3.26859	1.76e-11	3.16e-10	(at1g70520 : 168.0) Encodes a cysteine-rich receptor-like protein kinase.; cysteine-rich RLK (RECEPTOR-like protein kinase) 2 (CRK2); FUNCTIONS IN: kinase activity; INVOLVED IN: response to ozone; LOCATED IN: plasma membrane; EXPRESSED IN: 23 plant structures; EXPRESSED DURING: 13 growth stages; CONTAINS InterPro DOMAIN/s: Protein kinase, ATP binding site (InterPro:IPR017441), Protein kinase, cat…
PGSC0003DMT400044437	6.75051	0.845297	-3.26441	2.65e-09	3.21e-08	(at1g06620 : 444.0) encodes a protein whose sequence is similar to a 2-oxoglutarate-dependent dioxygenase; 2-oxoglutarate (2OG) and Fe(II)-dependent oxygenase superfamily protein; CONTAINS InterPro DOMAIN/s: Oxoglutarate/iron-dependent oxygenase (InterPro:IPR005123); BEST Arabidopsis thaliana protein match is: 2-oxoglutarate (2OG) and Fe(II)-dependent oxygenase superfamily protein (TAIR:AT3G61400…
OkPScomp48365_c0_seq3	2.77913	0.346123	-3.26129	2.65e-09	3.21e-08	(q01859|atpbm_orysa : 354.0) ATP synthase subunit beta, mitochondrial precursor (EC 3.6.3.14) - Oryza sativa (Rice) & (at5g08690 : 350.0) Encodes the mitochondrial ATP synthase beta-subunit. This subunit is encoded by a multigene family of three members (At5g08670, At5g08680, At5g08690) that shared 98% sequence identity at the amino acid level.; ATP synthase alpha/beta family protein; FUNCTIONS I…
OkPScomp60377_c0_seq1	1.50587	0.18736	-3.25863	1.2e-08	1.31e-07	no hits & (original description: evgclass=noclass,okay; aalen=332,99%,partial;)
PGSC0003DMT400049728	17.0523	2.14811	-3.25747	1.2e-08	1.31e-07	(o81974|c71d8_soybn : 271.0) Cytochrome P450 71D8 (EC 1.14.-.-) (P450 CP7) - Glycine max (Soybean) & (at3g26300 : 225.0) putative cytochrome P450; "cytochrome P450, family 71, subfamily B, polypeptide 34" (CYP71B34); FUNCTIONS IN: electron carrier activity, monooxygenase activity, iron ion binding, oxygen binding, heme binding; INVOLVED IN: oxidation reduction; LOCATED IN: endomembrane system; EX…
OkPScomp41476_c0_seq2	1.35955	0.168842	-3.25371	1.32e-12	2.88e-11	(at5g23900 : 173.0) Ribosomal protein L13e family protein; FUNCTIONS IN: structural constituent of ribosome; INVOLVED IN: translation, ribosome biogenesis; LOCATED IN: cytosolic ribosome, ribosome, cytosolic large ribosomal subunit, membrane; EXPRESSED IN: 24 plant structures; EXPRESSED DURING: 13 growth stages; CONTAINS InterPro DOMAIN/s: Ribosomal protein L13e, conserved site (InterPro:IPR01825…
OkPScomp46991_c0_seq5	2.92785	0.367006	-3.25297	2.82e-11	4.87e-10	(at4g02230 : 183.0) Ribosomal protein L19e family protein; FUNCTIONS IN: structural constituent of ribosome; INVOLVED IN: translation, ribosome biogenesis; LOCATED IN: cytosolic ribosome, ribosome, cytosolic large ribosomal subunit, plasma membrane; EXPRESSED IN: 24 plant structures; EXPRESSED DURING: 15 growth stages; CONTAINS InterPro DOMAIN/s: Ribosomal protein L19/L19e (InterPro:IPR000196), R…
OkPScomp40669_c0_seq1	3.84409	0.485638	-3.24701	1.2e-11	2.22e-10	(at3g57490 : 286.0) Ribosomal protein S5 family protein; FUNCTIONS IN: structural constituent of ribosome; INVOLVED IN: translation; LOCATED IN: cytosolic small ribosomal subunit, ribosome, intracellular, membrane; EXPRESSED IN: 24 plant structures; EXPRESSED DURING: 13 growth stages; CONTAINS InterPro DOMAIN/s: Ribosomal protein S5, eukaryotic/archaeal (InterPro:IPR005711), Ribosomal protein S5,…
OkWScomp84347_c0_seq1	4.21121	0.529111	-3.2401	3.3e-07	2.87e-06	no hits & (original description: evgclass=noclass,okay; aalen=65,69%,complete;)
OkPScomp55008_c0_seq5	2.45221	0.308104	-3.2401	7.6e-07	6.17e-06	no hits & (original description: evgclass=noclass,okay; aalen=161,99%,partial;)
OkPFcomp53176_c0_seq1	324.961	41.6397	-3.234	6.3e-10	8.41e-09	(p31425|pal1_soltu : 1326.0) Phenylalanine ammonia-lyase 1 (EC 4.3.1.5) - Solanum tuberosum (Potato) & (at2g37040 : 1171.0) Encodes PAL1, a phenylalanine ammonia-lyase. Arabidopsis has four PALs: AT2G37040 (PAL1), AT3G53260 (PAL2), AT5G04230 (PAL3) and AT3G10340 (PAL4).; PHE ammonia lyase 1 (PAL1); FUNCTIONS IN: phenylalanine ammonia-lyase activity; INVOLVED IN: in 10 processes; LOCATED IN: cytop…
PGSC0003DMT400071174	2.11786	0.27053	-3.22737	1.98e-06	1.5e-05	(at3g07570 : 301.0) Cytochrome b561/ferric reductase transmembrane with DOMON related domain; FUNCTIONS IN: dopamine beta-monooxygenase activity; INVOLVED IN: histidine catabolic process; LOCATED IN: membrane; CONTAINS InterPro DOMAIN/s: Cytochrome b561, eukaryote (InterPro:IPR004877), DOMON related (InterPro:IPR005018), Cytochrome b561/ferric reductase transmembrane (InterPro:IPR006593), DOMON (…
OkPScomp44445_c0_seq3	2.58223	0.326736	-3.2268	1.98e-06	1.5e-05	no hits & (original description: evgclass=noclass,okay; aalen=133,99%,partial;)
OkPScomp42476_c0_seq2	2.30384	0.295445	-3.22236	1.34e-12	2.91e-11	(p35007|sahh_catro : 274.0) Adenosylhomocysteinase (EC 3.3.1.1) (S-adenosyl-L-homocysteine hydrolase) (AdoHcyase) - Catharanthus roseus (Rosy periwinkle) (Madagascar periwinkle) & (at3g23810 : 264.0) S-adenosyl-l-homocysteine (SAH) hydrolase 2 (SAHH2); FUNCTIONS IN: adenosylhomocysteinase activity; INVOLVED IN: one-carbon metabolic process; LOCATED IN: plasma membrane, vacuole, membrane; EXPRESSE…
OkPFcomp20111_c0_seq1	2.03796	0.260324	-3.22071	1.02e-09	1.31e-08	(original description: evgclass=noclass,okay; aalen=239,99%,partial;)
PGSC0003DMT400081975	5.42087	0.699514	-3.21847	1.08e-10	1.68e-09	(at2g44300 : 150.0) Bifunctional inhibitor/lipid-transfer protein/seed storage 2S albumin superfamily protein; FUNCTIONS IN: lipid binding; INVOLVED IN: lipid transport; LOCATED IN: plasma membrane, anchored to membrane; EXPRESSED IN: 21 plant structures; EXPRESSED DURING: 13 growth stages; CONTAINS InterPro DOMAIN/s: Bifunctional inhibitor/plant lipid transfer protein/seed storage (InterPro:IPR0…
OkPFcomp47941_c0_seq1	5.75872	0.74463	-3.21688	1.52e-10	2.29e-09	no hits & (original description: evgclass=noclass,okay; aalen=153,41%,complete-utrpoor;)
PGSC0003DMT400071057	1.28535	0.164187	-3.2163	2.11e-13	5.21e-12	(p25317|gstxa_tobac : 286.0) Probable glutathione S-transferase parA (EC 2.5.1.18) (Auxin-regulated protein parA) (STR246C protein) - Nicotiana tabacum (Common tobacco) & (at1g17180 : 274.0) Encodes glutathione transferase belonging to the tau class of GSTs. Naming convention according to Wagner et al. (2002).; glutathione S-transferase TAU 25 (GSTU25); CONTAINS InterPro DOMAIN/s: Thioredoxin fol…
OkPScomp31576_c0_seq1	2.40705	0.307471	-3.2163	4.03e-07	3.44e-06	no hits & (original description: evgclass=noclass,okay; aalen=162,99%,partial;)
OkPScomp57050_c0_seq11	4.7351	0.609932	-3.21531	4.03e-07	3.44e-06	(at2g22590 : 169.0) UDP-Glycosyltransferase superfamily protein; FUNCTIONS IN: transferase activity, transferring glycosyl groups; INVOLVED IN: metabolic process; LOCATED IN: cellular_component unknown; CONTAINS InterPro DOMAIN/s: UDP-glucuronosyl/UDP-glucosyltransferase (InterPro:IPR002213); BEST Arabidopsis thaliana protein match is: UDP-Glycosyltransferase superfamily protein (TAIR:AT5G65550.1…
OkPScomp53433_c0_seq1	164.671	21.5238	-3.2052	1.87e-08	1.99e-07	(at1g01620 : 387.0) a member of the plasma membrane intrinsic protein subfamily PIP1. localizes to the plasma membrane and exhibits water transport activity in Xenopus oocyte. expressed ubiquitously and protein level decreases slightly during leaf development.; plasma membrane intrinsic protein 1C (PIP1C); FUNCTIONS IN: water channel activity; INVOLVED IN: response to water deprivation, response …
OkPScomp46236_c0_seq3	4.49399	0.586179	-3.20222	7.68e-10	1.01e-08	(q67u69|fdh2_orysa : 318.0) Formate dehydrogenase 2, mitochondrial precursor (EC 1.2.1.2) (NAD-dependent formate dehydrogenase 2) (FDH 2) - Oryza sativa (Rice) & (at5g14780 : 317.0) Encodes a NAD-dependent formate dehydrogenase.; formate dehydrogenase (FDH); FUNCTIONS IN: NAD or NADH binding, binding, oxidoreductase activity, acting on the CH-OH group of donors, NAD or NADP as acceptor, catalytic…
OkPScomp46309_c0_seq2	2.15463	0.278946	-3.20138	5.89e-12	1.15e-10	(o22518|rssa_soybn : 266.0) 40S ribosomal protein SA (p40) - Glycine max (Soybean) & (at1g72370 : 265.0) acidic protein associated to 40S ribosomal subunit of ribosomes. Involved in polysome formation during active protein synthesis. Expressed in actively growing tissue.; 40s ribosomal protein SA (P40); FUNCTIONS IN: structural constituent of ribosome; INVOLVED IN: response to salt stress, mature…
OkPFcomp52495_c0_seq5	1.50287	0.194566	-3.20138	4.9e-10	6.69e-09	no hits & (original description: evgclass=noclass,okay; aalen=320,99%,partial;)
OkPScomp49211_c0_seq1	3.28537	0.428356	-3.2012	1.36e-08	1.48e-07	(at4g31980 : 102.0) unknown protein; CONTAINS InterPro DOMAIN/s: Protein of unknown function DUF247, plant (InterPro:IPR004158), Protein of unknown function DUF862, eukaryotic (InterPro:IPR008580); BEST Arabidopsis thaliana protein match is: Plant protein of unknown function (DUF247) (TAIR:AT5G11290.1); Has 1967 Blast hits to 1844 proteins in 183 species: Archae - 0; Bacteria - 6; Metazoa - 223; …
PGSC0003DMT400042851	2.58061	0.338672	-3.19359	1.37e-10	2.09e-09	(at2g45570 : 233.0) member of CYP76C; "cytochrome P450, family 76, subfamily C, polypeptide 2" (CYP76C2); FUNCTIONS IN: electron carrier activity, monooxygenase activity, iron ion binding, oxygen binding, heme binding; INVOLVED IN: oxidation reduction; EXPRESSED IN: stem, sepal, male gametophyte, carpel, stamen; EXPRESSED DURING: 4 anthesis; CONTAINS InterPro DOMAIN/s: Cytochrome P450 (InterPro:I…
OkPFcomp49236_c0_seq5	63.5217	8.36888	-3.19352	8.61e-08	8.3e-07	no hits & (original description: evgclass=noclass,okay; aalen=191,60%,partial5;)
PGSC0003DMT400008824	29.0475	3.84249	-3.18763	2.09e-12	4.4e-11	(at3g06240 : 105.0) F-box family protein; CONTAINS InterPro DOMAIN/s: F-box domain, cyclin-like (InterPro:IPR001810), F-box domain, Skp2-like (InterPro:IPR022364), F-box associated domain, type 1 (InterPro:IPR006527), F-box associated interaction domain (InterPro:IPR017451); BEST Arabidopsis thaliana protein match is: F-box and associated interaction domains-containing protein (TAIR:AT4G12560.2);…
OkPScomp26216_c0_seq1	1.95785	0.256672	-3.18737	8.02e-12	1.53e-10	(at2g36880 : 317.0) methionine adenosyltransferase 3 (MAT3); FUNCTIONS IN: methionine adenosyltransferase activity; INVOLVED IN: one-carbon metabolic process, S-adenosylmethionine biosynthetic process; LOCATED IN: plasma membrane; EXPRESSED IN: 25 plant structures; EXPRESSED DURING: 16 growth stages; CONTAINS InterPro DOMAIN/s: S-adenosylmethionine synthetase (InterPro:IPR002133), S-adenosylmethi…
PGSC0003DMT400018218	4.07576	0.53749	-3.1873	1.57e-08	1.68e-07	(q39688|ep1g_dauca : 316.0) Epidermis-specific secreted glycoprotein EP1 precursor (52/54 kDa medium protein) - Daucus carota (Carrot) & (at1g78860 : 269.0) curculin-like (mannose-binding) lectin family protein, low similarity to Ser/Thr protein kinase (Zea mays) GI:2598067; contains Pfam profile PF01453: Lectin (probable mannose binding) but not the protein kinase domain of the Z. mays protein; …
PGSC0003DMT400062813	98.1406	12.9998	-3.186	6.54e-08	6.41e-07	(at5g45620 : 607.0) Proteasome component (PCI) domain protein; BEST Arabidopsis thaliana protein match is: Proteasome component (PCI) domain protein (TAIR:AT4G19006.1); Has 35333 Blast hits to 34131 proteins in 2444 species: Archae - 798; Bacteria - 22429; Metazoa - 974; Fungi - 991; Plants - 531; Viruses - 0; Other Eukaryotes - 9610 (source: NCBI BLink). & (reliability: 1214.0) & (original descr…
PGSC0003DMT400083089	1.53781	0.203991	-3.18013	1.43e-12	3.09e-11	(at1g74360 : 1190.0) Leucine-rich repeat protein kinase family protein; FUNCTIONS IN: protein serine/threonine kinase activity, protein kinase activity, ATP binding; INVOLVED IN: transmembrane receptor protein tyrosine kinase signaling pathway, protein amino acid phosphorylation; LOCATED IN: mitochondrion; EXPRESSED IN: 15 plant structures; EXPRESSED DURING: 9 growth stages; CONTAINS InterPro DOM…
OkPScomp48372_c0_seq1	30.4084	4.05296	-3.17614	1.17e-06	9.26e-06	no hits & (original description: evgclass=noclass,okay; aalen=131,51%,complete-utrpoor;)
OkWScomp68360_c0_seq1	10.4449	1.3918	-3.1745	1.16e-08	1.28e-07	no hits & (original description: evgclass=noclass,okay; aalen=260,100%,partial;)
OkPScomp57985_c0_seq1	7.71989	1.02405	-3.1742	6.23e-10	8.33e-09	no hits & (original description: evgclass=noclass,okay; aalen=109,99%,partial;)
OkPFcomp53485_c0_seq4	98.5796	13.1821	-3.17238	6e-07	4.97e-06	(at1g70520 : 728.0) Encodes a cysteine-rich receptor-like protein kinase.; cysteine-rich RLK (RECEPTOR-like protein kinase) 2 (CRK2); FUNCTIONS IN: kinase activity; INVOLVED IN: response to ozone; LOCATED IN: plasma membrane; EXPRESSED IN: 23 plant structures; EXPRESSED DURING: 13 growth stages; CONTAINS InterPro DOMAIN/s: Protein kinase, ATP binding site (InterPro:IPR017441), Protein kinase, cat…
OkPScomp42622_c0_seq3	3.73273	0.494563	-3.17212	6e-07	4.97e-06	no hits & (original description: evgclass=noclass,okay; aalen=143,87%,partial5;)
OkPScomp26187_c0_seq1	2.10655	0.277	-3.17142	4.67e-13	1.1e-11	no hits & (original description: evgclass=noclass,okay; aalen=151,96%,complete;)
OkPScomp59371_c0_seq1	2.52938	0.334237	-3.16748	7.76e-09	8.77e-08	no hits & (original description: evgclass=noclass,okay; aalen=126,85%,partial5;)
OkPScomp43648_c0_seq2	1.69889	0.224495	-3.16748	1.46e-06	1.13e-05	(at1g64190 : 185.0) 6-phosphogluconate dehydrogenase family protein; FUNCTIONS IN: in 6 functions; INVOLVED IN: response to salt stress; LOCATED IN: chloroplast, membrane; EXPRESSED IN: 24 plant structures; EXPRESSED DURING: 14 growth stages; CONTAINS InterPro DOMAIN/s: 6-phosphogluconate dehydrogenase, NAD-binding (InterPro:IPR006115), 6-phosphogluconate dehydrogenase, C-terminal-like (InterPro:…
PGSC0003DMT400088366	3.80167	0.506729	-3.16602	1.46e-06	1.13e-05	no hits & (original description: evgclass=noclass,okay; aalen=196,100%,complete;)
OkPFcomp53325_c0_seq5	16.3293	2.19353	-3.16495	6.85e-09	7.78e-08	(at5g65550 : 188.0) UDP-Glycosyltransferase superfamily protein; FUNCTIONS IN: transferase activity, transferring glycosyl groups; INVOLVED IN: metabolic process; CONTAINS InterPro DOMAIN/s: UDP-glucuronosyl/UDP-glucosyltransferase (InterPro:IPR002213); BEST Arabidopsis thaliana protein match is: UDP-Glycosyltransferase superfamily protein (TAIR:AT5G49690.1); Has 1807 Blast hits to 1807 proteins …
OkPFcomp29434_c0_seq1	1.6518	0.220509	-3.16446	9.3e-08	8.9e-07	no hits & (original description: evgclass=noclass,okay; aalen=243,50%,complete-utrpoor;)
OkPScomp60088_c0_seq1	1.7492	0.232033	-3.16439	1.87e-10	2.77e-09	(at4g23160 : 175.0) Encodes a cysteine-rich receptor-like protein kinase.; cysteine-rich RLK (RECEPTOR-like protein kinase) 8 (CRK8); FUNCTIONS IN: kinase activity; INVOLVED IN: protein amino acid phosphorylation; CONTAINS InterPro DOMAIN/s: Protein kinase, ATP binding site (InterPro:IPR017441), Reverse transcriptase, RNA-dependent DNA polymerase (InterPro:IPR013103), Serine/threonine-protein kin…
OkPFcomp52755_c1_seq2	1.83696	0.245562	-3.16307	4.35e-11	7.31e-10	(original description: evgclass=noclass,okay; aalen=279,61%,partial5;)
PGSC0003DMT400011571	73.55	9.9052	-3.16196	9e-07	7.23e-06	no hits & (original description: evgclass=noclass,okay; aalen=370,100%,complete;)
PGSC0003DMT400032758	24.628	3.32572	-3.15781	9e-07	7.23e-06	(at1g22340 : 554.0) UDP-glucosyl transferase 85A7 (UGT85A7); FUNCTIONS IN: UDP-glycosyltransferase activity, transferase activity, transferring glycosyl groups, glucuronosyltransferase activity; INVOLVED IN: metabolic process; LOCATED IN: cellular_component unknown; EXPRESSED IN: 8 plant structures; CONTAINS InterPro DOMAIN/s: UDP-glucuronosyl/UDP-glucosyltransferase (InterPro:IPR002213); BEST Ar…
OkPFcomp50201_c0_seq10	9.94411	1.34496	-3.15114	9.91e-09	1.1e-07	(at4g35470 : 84.7) Encodes PIRL4, a member of the Plant Intracellular Ras-group-related LRRs (Leucine rich repeat proteins). PIRLs are a distinct, plant-specific class of intracellular LRRs that likely mediate protein interactions, possibly in the context of signal transduction.; plant intracellular ras group-related LRR 4 (PIRL4); INVOLVED IN: biological_process unknown; LOCATED IN: plasma membr…
OkPFcomp38605_c0_seq1	8.06752	1.09298	-3.15047	8.72e-13	1.97e-11	(at2g41000 : 139.0) Chaperone DnaJ-domain superfamily protein; FUNCTIONS IN: heat shock protein binding; INVOLVED IN: protein folding; EXPRESSED IN: 15 plant structures; EXPRESSED DURING: 7 growth stages; CONTAINS InterPro DOMAIN/s: Molecular chaperone, heat shock protein, Hsp40, DnaJ (InterPro:IPR015609), Heat shock protein DnaJ, N-terminal (InterPro:IPR001623), Heat shock protein DnaJ, conserve…
OkPScomp61559_c0_seq1	1.14218	0.153578	-3.14244	3.32e-10	4.68e-09	no hits & (original description: evgclass=noclass,okay; aalen=325,100%,partial;)
OkPScomp58530_c0_seq1	2.53096	0.340314	-3.14244	1.11e-07	1.05e-06	no hits & (original description: evgclass=noclass,okay; aalen=133,91%,complete;)
OkPScomp49629_c0_seq2	1.56386	0.211018	-3.14176	1.11e-07	1.05e-06	(p04709|adt1_maize : 367.0) ADP,ATP carrier protein 1, mitochondrial precursor (ADP/ATP translocase 1) (Adenine nucleotide translocator 1) (ANT 1) - Zea mays (Maize) & (at3g08580 : 360.0) mitochondrial ADP/ATP carrier; ADP/ATP carrier 1 (AAC1); FUNCTIONS IN: binding, copper ion binding, ATP:ADP antiporter activity; INVOLVED IN: transport, purine nucleotide transport; LOCATED IN: in 10 components;…
OkPScomp43829_c0_seq2	2.41026	0.325991	-3.14131	1.32e-09	1.68e-08	(at3g23240 : 160.0) encodes a member of the ERF (ethylene response factor) subfamily B-3 of ERF/AP2 transcription factor family (ERF1). The protein contains one AP2 domain. There are 18 members in this subfamily including ATERF-1, ATERF-2, AND ATERF-5. EREBP like protein that binds GCC box of ethylene regulated promoters such as basic chitinases. Constitutive expression of ERF1 phenocopies ethyle…
OkPScomp26589_c0_seq1	6.68796	0.908117	-3.14055	3.29e-10	4.64e-09	no hits & (original description: evgclass=noclass,okay; aalen=90,73%,complete;)
PGSC0003DMT400048585	30.8887	4.24364	-3.13303	1.43e-12	3.09e-11	(at1g01300 : 537.0) Eukaryotic aspartyl protease family protein; FUNCTIONS IN: aspartic-type endopeptidase activity; INVOLVED IN: proteolysis, response to karrikin; LOCATED IN: membrane, plant-type cell wall; EXPRESSED IN: 22 plant structures; EXPRESSED DURING: 13 growth stages; CONTAINS InterPro DOMAIN/s: Peptidase aspartic (InterPro:IPR021109), Peptidase aspartic, catalytic (InterPro:IPR009007)…
OkWFcomp41775_c0_seq1	45.8277	6.29676	-3.13301	1.62e-12	3.48e-11	(at5g64750 : 112.0) Encodes a putative transcription factor containing an AP2 domain. Is a member of the ERF (ethylene response factor) subfamily B-4 of ERF/AP2 transcription factor family. Expressed in response to ABA, osmotic stress, sugar stress and drought. Mutants are hypersensitive to these stresses. May be involved in regulation of ABA mediated stress response.; ABA REPRESSOR1 (ABR1); CONT…
OkPScomp44688_c0_seq1	3.25045	0.447227	-3.12478	3.23e-08	3.32e-07	(p80042|ggpps_capan : 487.0) Geranylgeranyl pyrophosphate synthetase, chloroplast precursor (GGPP synthetase) (GGPS) [Includes: Dimethylallyltranstransferase (EC 2.5.1.1); Geranyltranstransferase (EC 2.5.1.10); Farnesyltranstransferase (EC 2.5.1.29)] - Capsicum an & (at4g36810 : 361.0) Encodes a protein with geranylgeranyl pyrophosphate synthase activity involved in isoprenoid biosynthesis. The e…
OkWScomp49003_c0_seq3	57.1544	7.89704	-3.1243	2.6e-10	3.76e-09	(at3g48140 : 136.0) B12D protein; CONTAINS InterPro DOMAIN/s: B12D (InterPro:IPR010530); BEST Arabidopsis thaliana protein match is: B12D protein (TAIR:AT3G29970.1); Has 143 Blast hits to 143 proteins in 25 species: Archae - 0; Bacteria - 0; Metazoa - 0; Fungi - 0; Plants - 143; Viruses - 0; Other Eukaryotes - 0 (source: NCBI BLink). & (reliability: 272.0) & (original description: evgclass=noclas…
OkPScomp48310_c0_seq9	5.04873	0.6979	-3.12216	1.02e-12	2.26e-11	no hits & (original description: evgclass=main,okay,match:PGSC0003DMT400041204,pct:98/94/.; aalen=548,85%,complete;)
OkPFcomp48349_c0_seq1	40.4664	5.60531	-3.12087	7.08e-11	1.14e-09	(at4g08570 : 181.0) Heavy metal transport/detoxification superfamily protein ; FUNCTIONS IN: metal ion binding; INVOLVED IN: metal ion transport; LOCATED IN: cellular_component unknown; CONTAINS InterPro DOMAIN/s: Heavy metal transport/detoxification protein (InterPro:IPR006121), Heavy-metal-associated, conserved site (InterPro:IPR017969); BEST Arabidopsis thaliana protein match is: Heavy metal t…
OkPFcomp53930_c1_seq1	9.67228	1.33993	-3.12071	4.04e-12	8.1e-11	no hits & (original description: evgclass=main,okay,match:PGSC0003DMT400068978,pct:98/100/.; aalen=618,59%,complete-utrpoor;)
OkPScomp37918_c0_seq2	2.83442	0.387923	-3.11695	3.73e-11	6.33e-10	(at1g52300 : 127.0) Zinc-binding ribosomal protein family protein; FUNCTIONS IN: structural constituent of ribosome; INVOLVED IN: translation, ribosome biogenesis; LOCATED IN: cytosolic ribosome, ribosome; EXPRESSED IN: 24 plant structures; EXPRESSED DURING: 15 growth stages; CONTAINS InterPro DOMAIN/s: Ribosomal protein L37e, conserved site (InterPro:IPR018267), Ribosomal protein, zinc-binding d…
OkPScomp20768_c0_seq1	4.7042	0.649624	-3.115	4.32e-09	5.01e-08	no hits & (original description: evgclass=noclass,okay; aalen=153,99%,partial;)
OkWFcomp22454_c0_seq1	1.51236	0.206984	-3.11383	1.2e-12	2.63e-11	no hits & (original description: evgclass=noclass,okay; aalen=135,64%,complete;)
OkPScomp49629_c0_seq3	2.15844	0.298453	-3.11157	4.34e-08	4.36e-07	(at4g28390 : 364.0) Encodes a mitochondrial ADP/ATP carrier protein. Shown in heterologous systems to be located in the plasma membrane. Has comparable affinity for ADP and ATP (in E.coli).; ADP/ATP carrier 3 (AAC3); FUNCTIONS IN: binding, ATP:ADP antiporter activity; INVOLVED IN: transport, mitochondrial transport, purine nucleotide transport; LOCATED IN: mitochondrion, mitochondrial inner membr…
OkPFcomp48046_c0_seq1	7.54542	1.05112	-3.11036	2.87e-06	2.1e-05	(at4g21470 : 213.0) Bifunctional enzyme that catalyzes hydrolysis of FMN to riboflavin, and phosphorylation of riboflavin to FMN.; riboflavin kinase/FMN hydrolase (FMN/FHY); FUNCTIONS IN: riboflavin kinase activity, FMN adenylyltransferase activity; INVOLVED IN: riboflavin biosynthetic process, metabolic process; LOCATED IN: endomembrane system; EXPRESSED IN: 22 plant structures; EXPRESSED DURING…
OkPScomp36376_c0_seq2	2.65623	0.368319	-3.10409	1.36e-06	1.06e-05	(at1g13950 : 193.0) Encodes eukaryotic translation initiation factor 5A (EIF-5A).In mammalian cells it functions as a shuttle protein that translocates mRNA from the nucleus to cytoplasmic ribosomes. Overexpression results in an increase in both primary and secondary xylem formation. In RNAi suppressed lines, xylem formation is reduced.; eukaryotic elongation factor 5A-1 (ELF5A-1); FUNCTIONS IN: …
OkPScomp58133_c0_seq1	3.58529	0.4978	-3.1006	1.36e-06	1.06e-05	no hits & (original description: evgclass=noclass,okay; aalen=99,79%,complete;)
OkPScomp20578_c0_seq1	3.19448	0.443538	-3.1006	1.63e-08	1.74e-07	no hits & (original description: evgclass=noclass,okay; aalen=140,99%,partial;)
OkWScomp72052_c0_seq1	5.88403	0.820934	-3.09948	4.08e-12	8.19e-11	no hits & (original description: evgclass=noclass,okay; aalen=113,99%,partial;)
PGSC0003DMT400044281	7.51779	1.05662	-3.09703	1.23e-08	1.35e-07	no hits & (original description: evgclass=noclass,okay; aalen=199,69%,complete;)
OkPFcomp29593_c0_seq1	1.73789	0.241687	-3.09634	7.04e-07	5.76e-06	no hits & (original description: evgclass=noclass,okay; aalen=180,77%,partial5;)
PGSC0003DMT400009236	3.1832	0.447648	-3.09614	4.84e-09	5.6e-08	(at4g35920 : 538.0) Encodes an integral plasma membrane protein. Functionally complements the yeast mid1 mutant, a deficiency of Ca2+ influx. Involved in Ca2+ influx and mechanical sensing in roots. An over-expression line showed increased Ca2+ uptake than the wild type plant. The primary root of a knock-out mutant failed to penetrate a harder agar medium from a softer medium.; mid1-complementing…
PGSC0003DMT400008105	11.6831	1.64599	-3.09592	1.88e-12	3.99e-11	(at4g39010 : 721.0) glycosyl hydrolase 9B18 (GH9B18); FUNCTIONS IN: hydrolase activity, hydrolyzing O-glycosyl compounds, catalytic activity; INVOLVED IN: carbohydrate metabolic process; LOCATED IN: endomembrane system; EXPRESSED IN: 16 plant structures; EXPRESSED DURING: 8 growth stages; CONTAINS InterPro DOMAIN/s: Six-hairpin glycosidase (InterPro:IPR012341), Glycoside hydrolase, family 9, acti…
OkPScomp55931_c0_seq1	3.91673	0.551293	-3.0957	2.83e-12	5.82e-11	(at4g23160 : 361.0) Encodes a cysteine-rich receptor-like protein kinase.; cysteine-rich RLK (RECEPTOR-like protein kinase) 8 (CRK8); FUNCTIONS IN: kinase activity; INVOLVED IN: protein amino acid phosphorylation; CONTAINS InterPro DOMAIN/s: Protein kinase, ATP binding site (InterPro:IPR017441), Reverse transcriptase, RNA-dependent DNA polymerase (InterPro:IPR013103), Serine/threonine-protein kin…
OkPScomp34435_c1_seq1	1.86554	0.259962	-3.09101	2.28e-10	3.33e-09	no hits & (original description: evgclass=noclass,okay; aalen=192,100%,partial;)
PGSC0003DMT400007390	2.00653	0.283289	-3.08994	5.41e-11	8.9e-10	(at5g49830 : 363.0) Encodes a member of the exocyst complex gene family. The exocyst is a protein complex involved in tethering vesicles to the plasma membrane during regulated or polarized secretion.; exocyst complex component 84B (EXO84B); LOCATED IN: cytosol; EXPRESSED IN: 22 plant structures; EXPRESSED DURING: 13 growth stages; CONTAINS InterPro DOMAIN/s: Vps51/Vps67 (InterPro:IPR014812); BES…
OkPScomp49270_c0_seq1	4.9294	0.6911	-3.08954	1.67e-06	1.28e-05	no hits & (original description: evgclass=noclass,okay; aalen=108,99%,partial;)
OkPScomp44912_c0_seq1	1.76244	0.247093	-3.08954	1.67e-06	1.28e-05	(at2g01050 : 95.5) zinc ion binding;nucleic acid binding; FUNCTIONS IN: zinc ion binding, nucleic acid binding; INVOLVED IN: biological_process unknown; LOCATED IN: cellular_component unknown; CONTAINS InterPro DOMAIN/s: Zinc finger, CCHC-type (InterPro:IPR001878); BEST Arabidopsis thaliana protein match is: unknown protein (TAIR:AT3G31430.1); Has 369 Blast hits to 365 proteins in 15 species: Arc…
OkPScomp32761_c0_seq1	1.72635	0.242034	-3.08954	1.91e-07	1.73e-06	no hits & (original description: evgclass=noclass,okay; aalen=309,99%,partial;)
OkPFcomp54708_c0_seq1	2.86593	0.401802	-3.08954	8.8e-08	8.46e-07	(at5g48250 : 205.0) B-box type zinc finger protein with CCT domain; FUNCTIONS IN: sequence-specific DNA binding transcription factor activity, zinc ion binding; LOCATED IN: plasma membrane; EXPRESSED IN: 23 plant structures; EXPRESSED DURING: 13 growth stages; CONTAINS InterPro DOMAIN/s: CCT domain (InterPro:IPR010402), Zinc finger, B-box (InterPro:IPR000315); BEST Arabidopsis thaliana protein ma…
PGSC0003DMT400011163	67.2124	9.52819	-3.08794	6.85e-09	7.78e-08	(at1g53720 : 266.0) Encodes a cyclophilin, member of a family modular proteins consisting of a peptidyl-prolyl cisÃ± trans isomerase (PPIase) domain, followed by an RNA recognition motif (RRM), and a C-terminal domain enriched in charged amino acids. Interacts with with SCL33/SR33 and with a majority of Arabidopsis SR proteins and the largest subunit of RNA polymerase II. Localizes to the nucleus…
OkPScomp55888_c0_seq2	3.92554	0.554586	-3.08767	5.45e-09	6.26e-08	(at5g65550 : 183.0) UDP-Glycosyltransferase superfamily protein; FUNCTIONS IN: transferase activity, transferring glycosyl groups; INVOLVED IN: metabolic process; CONTAINS InterPro DOMAIN/s: UDP-glucuronosyl/UDP-glucosyltransferase (InterPro:IPR002213); BEST Arabidopsis thaliana protein match is: UDP-Glycosyltransferase superfamily protein (TAIR:AT5G49690.1); Has 1807 Blast hits to 1807 proteins …
PGSC0003DMT400051184	1.30761	0.184225	-3.08542	3.45e-12	7.01e-11	(q6i581|gh35_orysa : 638.0) Probable indole-3-acetic acid-amido synthetase GH3.5 (EC 6.3.2.-) (Auxin-responsive GH3-like protein 5) (OsGH3-5) - Oryza sativa (Rice) & (at2g46370 : 620.0) Encodes a jasmonate-amido synthetase that is a member of the GH3 family of proteins. JAR1 catalyzes the formation of a biologically active jasmonyl-isoleucine (JA-Ile) conjugate. JA-Ile promotes the interaction be…
OkPFcomp50094_c0_seq2	100.365	14.2575	-3.08512	2.93e-12	6.03e-11	(at4g15550 : 366.0) UDP-glucose:indole-3-acetate beta-D-glucosyltransferase; indole-3-acetate beta-D-glucosyltransferase (IAGLU); FUNCTIONS IN: UDP-glycosyltransferase activity, transferase activity, transferring glycosyl groups; INVOLVED IN: metabolic process; LOCATED IN: chloroplast; EXPRESSED IN: 17 plant structures; EXPRESSED DURING: 7 growth stages; CONTAINS InterPro DOMAIN/s: UDP-glucuronos…
OkPScomp53050_c0_seq16	1.19769	0.167332	-3.08416	1.05e-09	1.36e-08	(at3g57700 : 114.0) Protein kinase superfamily protein; FUNCTIONS IN: protein serine/threonine kinase activity, protein kinase activity, kinase activity, ATP binding; INVOLVED IN: protein amino acid phosphorylation; LOCATED IN: cellular_component unknown; EXPRESSED IN: 22 plant structures; EXPRESSED DURING: 14 growth stages; CONTAINS InterPro DOMAIN/s: Protein kinase, catalytic domain (InterPro:I…
OkPFcomp46188_c0_seq3	6.32943	0.897193	-3.08228	7.9e-12	1.51e-10	no hits & (original description: evgclass=noclass,okay; aalen=201,99%,partial;)
OkPScomp49629_c0_seq4	3.15978	0.44768	-3.08067	3.62e-11	6.14e-10	(p12857|adt2_maize : 374.0) ADP,ATP carrier protein 2, mitochondrial precursor (ADP/ATP translocase 2) (Adenine nucleotide translocator 2) (ANT 2) - Zea mays (Maize) & (at4g28390 : 369.0) Encodes a mitochondrial ADP/ATP carrier protein. Shown in heterologous systems to be located in the plasma membrane. Has comparable affinity for ADP and ATP (in E.coli).; ADP/ATP carrier 3 (AAC3); FUNCTIONS IN: …
PGSC0003DMT400094836	1.3379	0.188492	-3.07958	2.29e-07	2.05e-06	no hits & (original description: evgclass=main,okay,match:OkPScomp40465_c0_seq1,pct:99/97/.; aalen=230,69%,partial5;)
OkPScomp49362_c0_seq3	3.46726	0.49104	-3.07929	6.45e-12	1.25e-10	(at1g61580 : 281.0) R-protein L3 B (RPL3B); FUNCTIONS IN: structural constituent of ribosome; INVOLVED IN: translation; LOCATED IN: ribosome, cytosolic large ribosomal subunit, membrane; EXPRESSED IN: 23 plant structures; EXPRESSED DURING: 13 growth stages; CONTAINS InterPro DOMAIN/s: Ribosomal protein L3 (InterPro:IPR000597), Ribosomal protein L3, conserved site (InterPro:IPR019926), Translation…
OkPScomp47968_c0_seq8	3.25621	0.461151	-3.07929	6.41e-12	1.24e-10	(p25698|ef1a_soybn : 338.0) Elongation factor 1-alpha (EF-1-alpha) - Glycine max (Soybean) & (at5g60390 : 334.0) GTP binding Elongation factor Tu family protein; FUNCTIONS IN: calmodulin binding, translation elongation factor activity; INVOLVED IN: translational elongation; LOCATED IN: mitochondrion, nucleus, cytoplasm; EXPRESSED IN: cotyledon, male gametophyte, guard cell, pollen tube, seed; EXP…
OkPScomp55502_c1_seq6	3.72723	0.529735	-3.07801	2.06e-06	1.55e-05	no hits & (original description: evgclass=noclass,okay; aalen=148,46%,complete-utrpoor;)
OkPScomp50676_c0_seq15	5.12831	0.731011	-3.0762	2.7e-08	2.79e-07	(at4g17615 : 336.0) Member of AtCBL (Calcineurin B-like Calcium Sensor Proteins) family. Protein level is increased upon high salt, mannitol, and cold stresses. CBL1 interacts with CIPK23 and recruits the kinase to the plasma membrane where the substrate(s) of CIPK23 may reside. CBL1 localization is regulated by protein modification including myristolation and acylation.; calcineurin B-like prote…
PGSC0003DMT400059023	44.4309	6.34875	-3.0759	4.53e-06	3.2e-05	no hits & (original description: evgclass=main,okay,match:OkPFcomp54107_c0_seq1,pct:99/55/.; aalen=144,76%,partial5;)
OkPFcomp49010_c0_seq1	31.3212	4.47821	-3.07488	4.53e-06	3.2e-05	(p24929|rk12_tobac : 228.0) 50S ribosomal protein L12, chloroplast precursor (CL12) - Nicotiana tabacum (Common tobacco) & (at3g27830 : 167.0) 50S ribosomal protein L12-A; ribosomal protein L12-A (RPL12-A); FUNCTIONS IN: structural constituent of ribosome; INVOLVED IN: translation; LOCATED IN: in 7 components; EXPRESSED IN: cotyledon, juvenile leaf, leaf; CONTAINS InterPro DOMAIN/s: Ribosomal pro…
OkPScomp57309_c3_seq7	34.4358	4.9256	-3.07455	5.34e-08	5.29e-07	(o81974|c71d8_soybn : 286.0) Cytochrome P450 71D8 (EC 1.14.-.-) (P450 CP7) - Glycine max (Soybean) & (at3g26290 : 228.0) putative cytochrome P450; "cytochrome P450, family 71, subfamily B, polypeptide 26" (CYP71B26); FUNCTIONS IN: electron carrier activity, monooxygenase activity, iron ion binding, oxygen binding, heme binding; INVOLVED IN: oxidation reduction; LOCATED IN: endomembrane system; EX…
OkPScomp59607_c0_seq1	1.59689	0.226647	-3.07186	8.76e-11	1.39e-09	(at1g07420 : 169.0) Arabidopsis thaliana sterol 4-alpha-methyl-oxidase mRNA; sterol 4-alpha-methyl-oxidase 2-1 (SMO2-1); FUNCTIONS IN: C-4 methylsterol oxidase activity, 4-alpha-methyl-delta7-sterol-4alpha-methyl oxidase activity; INVOLVED IN: oxidation reduction, fatty acid biosynthetic process; EXPRESSED IN: 23 plant structures; EXPRESSED DURING: 13 growth stages; CONTAINS InterPro DOMAIN/s: Fa…
PGSC0003DMT400006208	30.9205	4.4344	-3.07052	1.95e-07	1.77e-06	(at1g70850 : 108.0) MLP-like protein 34 (MLP34); FUNCTIONS IN: molecular_function unknown; INVOLVED IN: response to biotic stimulus, defense response; LOCATED IN: cellular_component unknown; EXPRESSED IN: 6 plant structures; EXPRESSED DURING: 4 anthesis, petal differentiation and expansion stage; CONTAINS InterPro DOMAIN/s: Bet v I allergen (InterPro:IPR000916); BEST Arabidopsis thaliana protein …
OkPScomp36834_c0_seq1	1.21266	0.172113	-3.06459	2.75e-07	2.43e-06	(at5g60900 : 228.0) Encodes a receptor-like protein kinase.; receptor-like protein kinase 1 (RLK1); FUNCTIONS IN: in 6 functions; INVOLVED IN: protein amino acid phosphorylation; LOCATED IN: endomembrane system; EXPRESSED IN: 23 plant structures; EXPRESSED DURING: 13 growth stages; CONTAINS InterPro DOMAIN/s: Curculin-like (mannose-binding) lectin (InterPro:IPR001480), Protein kinase, ATP binding…
OkPScomp35599_c0_seq1	2.34969	0.333493	-3.06459	2.75e-07	2.43e-06	no hits & (original description: evgclass=noclass,okay; aalen=124,82%,partial3;)
OkPScomp39463_c1_seq1	2.09439	0.299477	-3.05824	4.28e-08	4.3e-07	no hits & (original description: evgclass=noclass,okay; aalen=208,99%,partial;)
OkPScomp53210_c0_seq3	2.52876	0.365054	-3.05403	1.73e-10	2.57e-09	(at4g12560 : 106.0) Encodes CPR30 (Constitutive Expresser of PR Genes 30), a F-Box protein that functions as a negative regulator of defense response.; CONSTITUTIVE EXPRESSER OF PR GENES 30 (CPR30); FUNCTIONS IN: molecular_function unknown; INVOLVED IN: negative regulation of defense response; LOCATED IN: nucleus, cytoplasm; EXPRESSED IN: 8 plant structures; CONTAINS InterPro DOMAIN/s: F-box doma…
OkPFcomp45733_c0_seq1	3.68627	0.529735	-3.05396	1.26e-06	9.84e-06	no hits & (original description: evgclass=noclass,okay; aalen=141,99%,partial;)
PGSC0003DMT400074390	2.9576	0.429122	-3.05216	1.82e-10	2.69e-09	(at1g79720 : 527.0) Eukaryotic aspartyl protease family protein; FUNCTIONS IN: aspartic-type endopeptidase activity; INVOLVED IN: proteolysis; LOCATED IN: apoplast; EXPRESSED IN: 22 plant structures; EXPRESSED DURING: 13 growth stages; CONTAINS InterPro DOMAIN/s: Peptidase aspartic (InterPro:IPR021109), Peptidase aspartic, catalytic (InterPro:IPR009007), Peptidase A1 (InterPro:IPR001461), Peptida…
PGSC0003DMT400087677	54.9172	7.97885	-3.05148	1.55e-11	2.81e-10	no hits & (original description: evgclass=noclass,okay; aalen=103,100%,complete;)
PGSC0003DMT400009063	20.2417	2.94727	-3.04916	9.99e-11	1.56e-09	(at2g18193 : 489.0) P-loop containing nucleoside triphosphate hydrolases superfamily protein; FUNCTIONS IN: nucleoside-triphosphatase activity, ATPase activity, nucleotide binding, ATP binding; LOCATED IN: endomembrane system; EXPRESSED IN: callus; CONTAINS InterPro DOMAIN/s: ATPase, AAA-type, core (InterPro:IPR003959), ATPase, AAA+ type, core (InterPro:IPR003593), ATPase, AAA-type, conserved sit…
PGSC0003DMT400049067	2.89674	0.42129	-3.04854	2.55e-06	1.88e-05	(at2g34930 : 350.0) disease resistance family protein / LRR family protein; INVOLVED IN: signal transduction, defense response to fungus, defense response; LOCATED IN: cell wall; EXPRESSED IN: 10 plant structures; EXPRESSED DURING: 7 growth stages; CONTAINS InterPro DOMAIN/s: Leucine-rich repeat-containing N-terminal domain, type 2 (InterPro:IPR013210), Leucine-rich repeat (InterPro:IPR001611); B…
OkPScomp57226_c0_seq12	46.4584	6.76805	-3.04842	3.53e-10	4.97e-09	(at3g58610 : 356.0) ketol-acid reductoisomerase; CONTAINS InterPro DOMAIN/s: Acetohydroxy acid isomeroreductase, catalytic (InterPro:IPR013116), 6-phosphogluconate dehydrogenase, C-terminal-like (InterPro:IPR008927), Dehydrogenase, multihelical (InterPro:IPR013328), Acetohydroxy acid isomeroreductase C-terminal (InterPro:IPR000506), Ketol-acid reductoisomerase (InterPro:IPR016206), Acetohydroxy a…
OkPScomp57141_c1_seq7	3.43045	0.500797	-3.04039	1.43e-07	1.32e-06	(at1g68560 : 586.0) Encodes a bifunctional alpha-l-arabinofuranosidase/beta-d-xylosidase that belongs to family 3 of glycoside hydrolases.; alpha-xylosidase 1 (XYL1); FUNCTIONS IN: xyloglucan 1,6-alpha-xylosidase activity, xylan 1,4-beta-xylosidase activity, alpha-N-arabinofuranosidase activity, hydrolase activity, hydrolyzing O-glycosyl compounds; INVOLVED IN: response to cadmium ion, xylan cata…
OkWScomp77674_c0_seq1	4.48257	0.648218	-3.03768	1.43e-07	1.32e-06	no hits & (original description: evgclass=noclass,okay; aalen=49,64%,complete;)
OkPScomp60911_c0_seq1	1.17544	0.170623	-3.03658	1.43e-07	1.32e-06	no hits & (original description: evgclass=noclass,okay; aalen=365,99%,partial;)
OkPScomp57481_c1_seq22	2.40571	0.349203	-3.03658	1.43e-07	1.32e-06	(at4g25300 : 154.0) 2-oxoglutarate (2OG) and Fe(II)-dependent oxygenase superfamily protein; FUNCTIONS IN: oxidoreductase activity, acting on paired donors, with incorporation or reduction of molecular oxygen, 2-oxoglutarate as one donor, and incorporation of one atom each of oxygen into both donors, oxidoreductase activity; INVOLVED IN: flavonoid biosynthetic process; LOCATED IN: cellular_compon…
OkPFcomp48877_c0_seq1	41.3564	6.07951	-3.03562	5.34e-12	1.05e-10	(at3g14250 : 210.0) RING/U-box superfamily protein; FUNCTIONS IN: zinc ion binding; EXPRESSED IN: egg cell; CONTAINS InterPro DOMAIN/s: Zinc finger, C6HC-type (InterPro:IPR002867), Zinc finger, RING-type (InterPro:IPR001841); BEST Arabidopsis thaliana protein match is: RING/U-box superfamily protein (TAIR:AT3G53690.1); Has 3093 Blast hits to 3074 proteins in 222 species: Archae - 0; Bacteria - 0;…
OkPScomp35714_c0_seq1	4.9551	0.723374	-3.03491	1.08e-09	1.39e-08	no hits & (original description: evgclass=noclass,okay; aalen=96,70%,complete;)
PGSC0003DMT400016360	5.63477	0.82863	-3.03276	5.61e-08	5.54e-07	(at5g65640 : 261.0) beta HLH protein 93 (bHLH093); FUNCTIONS IN: DNA binding, sequence-specific DNA binding transcription factor activity; INVOLVED IN: regulation of transcription; LOCATED IN: nucleus; EXPRESSED IN: 22 plant structures; EXPRESSED DURING: 13 growth stages; CONTAINS InterPro DOMAIN/s: Helix-loop-helix DNA-binding domain (InterPro:IPR001092), Helix-loop-helix DNA-binding (InterPro:I…
OkPScomp55825_c2_seq1	4.89534	0.718271	-3.02827	4.09e-12	8.2e-11	no hits & (original description: evgclass=noclass,okay; aalen=93,63%,complete;)
OkPScomp54288_c0_seq5	5.99143	0.883072	-3.02826	5.7e-06	3.96e-05	(at3g10190 : 155.0) Calcium-binding EF-hand family protein; FUNCTIONS IN: calcium ion binding; INVOLVED IN: biological_process unknown; LOCATED IN: plasma membrane; EXPRESSED IN: 18 plant structures; EXPRESSED DURING: 8 growth stages; CONTAINS InterPro DOMAIN/s: EF-Hand 1, calcium-binding site (InterPro:IPR018247), EF-HAND 2 (InterPro:IPR018249), EF-hand-like domain (InterPro:IPR011992), Calcium-…
OkPScomp54146_c0_seq10	3.60261	0.530987	-3.02581	1.44e-09	1.82e-08	(at1g59710 : 235.0) FUNCTIONS IN: molecular_function unknown; INVOLVED IN: biological_process unknown; LOCATED IN: cellular_component unknown; EXPRESSED IN: 23 plant structures; EXPRESSED DURING: 13 growth stages; CONTAINS InterPro DOMAIN/s: Protein of unknown function DUF569 (InterPro:IPR007679), Actin cross-linking (InterPro:IPR008999); BEST Arabidopsis thaliana protein match is: Actin cross-li…
OkPScomp51994_c0_seq1	37.9959	5.63543	-3.02271	7.46e-09	8.45e-08	(at5g63450 : 438.0) member of CYP94B; "cytochrome P450, family 94, subfamily B, polypeptide 1" (CYP94B1); FUNCTIONS IN: electron carrier activity, monooxygenase activity, iron ion binding, oxygen binding, heme binding; INVOLVED IN: oxidation reduction; LOCATED IN: endomembrane system; EXPRESSED IN: 10 plant structures; EXPRESSED DURING: 4 anthesis, petal differentiation and expansion stage; CONTA…
OkPScomp57150_c3_seq1	8.03707	1.18939	-3.02161	3.99e-07	3.42e-06	no hits & (original description: evgclass=noclass,okay; aalen=109,54%,partial3-utrpoor;)
PGSC0003DMT400082139	5.04528	0.748287	-3.02069	3.26e-08	3.34e-07	(at1g49320 : 190.0) Encodes USPL1, a BURP domain protein targeted to the protein storage vacuoles. Overexpression of USPL1 affects seed development, protein storage vacuoles and lipid vesicles morphology and function.; unknown seed protein like 1 (USPL1); CONTAINS InterPro DOMAIN/s: BURP (InterPro:IPR004873); BEST Arabidopsis thaliana protein match is: BURP domain-containing protein (TAIR:AT5G256…
OkPFcomp46032_c1_seq1	3.44911	0.510068	-3.01962	3.26e-08	3.34e-07	no hits & (original description: evgclass=noclass,okay; aalen=120,43%,complete-utrpoor;)
PGSC0003DMT400073811	1.86297	0.274581	-3.01749	1.89e-09	2.35e-08	(at5g64620 : 164.0) Plant cell wall (CWI) and vacuolar invertases (VI) play important roles in carbohydrate metabolism, stress responses and sugar signaling.; cell wall / vacuolar inhibitor of fructosidase 2 (C/VIF2); FUNCTIONS IN: enzyme inhibitor activity, pectinesterase inhibitor activity, pectinesterase activity; INVOLVED IN: response to karrikin; LOCATED IN: endomembrane system; EXPRESSED IN…
OkPScomp49257_c0_seq4	1.57428	0.232033	-3.01749	4.13e-10	5.69e-09	(at3g53870 : 333.0) Ribosomal protein S3 family protein; FUNCTIONS IN: structural constituent of ribosome, RNA binding; INVOLVED IN: response to salt stress, translation; LOCATED IN: cytosolic small ribosomal subunit, cytosolic ribosome, membrane; EXPRESSED IN: root, leaf; CONTAINS InterPro DOMAIN/s: K Homology, prokaryotic type (InterPro:IPR009019), K Homology, type 2 (InterPro:IPR004044), K Hom…
OkPFcomp53855_c0_seq1	17.936	2.66963	-3.01729	1.32e-11	2.42e-10	no hits & (original description: evgclass=main,okay,match:PGSC0003DMT400097594,pct:98/97/.; aalen=581,92%,partial3;)
OkPScomp66089_c0_seq1	1.03246	0.152173	-3.01459	1.61e-11	2.92e-10	no hits & (original description: evgclass=noclass,okay; aalen=409,99%,partial;)
OkPScomp42947_c0_seq1	2.69051	0.396553	-3.01459	1.2e-11	2.23e-10	(q6i581|gh35_orysa : 148.0) Probable indole-3-acetic acid-amido synthetase GH3.5 (EC 6.3.2.-) (Auxin-responsive GH3-like protein 5) (OsGH3-5) - Oryza sativa (Rice) & (at2g46370 : 127.0) Encodes a jasmonate-amido synthetase that is a member of the GH3 family of proteins. JAR1 catalyzes the formation of a biologically active jasmonyl-isoleucine (JA-Ile) conjugate. JA-Ile promotes the interaction be…
OkPFcomp49749_c1_seq3	27.7946	4.14653	-3.01414	1.68e-07	1.54e-06	(at5g10030 : 382.0) Encodes a member of basic leucine zipper transcription gene family. Nomenclature according to Xiang, et al. (1997).; TGACG motif-binding factor 4 (TGA4); CONTAINS InterPro DOMAIN/s: Basic-leucine zipper (bZIP) transcription factor (InterPro:IPR004827), bZIP transcription factor, bZIP-1 (InterPro:IPR011616); BEST Arabidopsis thaliana protein match is: bZIP transcription factor …
OkPScomp49041_c0_seq1	25.6797	3.82854	-3.01393	1.75e-11	3.14e-10	(at5g47550 : 98.6) Cystatin/monellin superfamily protein; FUNCTIONS IN: cysteine-type endopeptidase inhibitor activity; INVOLVED IN: biological_process unknown; LOCATED IN: cell wall; EXPRESSED IN: 24 plant structures; EXPRESSED DURING: 15 growth stages; CONTAINS InterPro DOMAIN/s: Proteinase inhibitor I25, cystatin (InterPro:IPR000010), Proteinase inhibitor I25, cystatin, conserved region (Inter…
PGSC0003DMT400077631	4.70722	0.70053	-3.01266	2.76e-07	2.43e-06	no hits & (original description: evgclass=noclass,okay; aalen=167,58%,complete-utrpoor;)
OkPFcomp53499_c0_seq1	4.47004	0.667045	-3.01071	3.15e-06	2.3e-05	(at2g26060 : 338.0) embryo defective 1345 (emb1345); CONTAINS InterPro DOMAIN/s: WD40 repeat 2 (InterPro:IPR019782), WD40 repeat, conserved site (InterPro:IPR019775), WD40 repeat (InterPro:IPR001680), G-protein beta WD-40 repeat, region (InterPro:IPR020472), WD40 repeat-like-containing domain (InterPro:IPR011046), WD40-repeat-containing domain (InterPro:IPR017986), WD40/YVTN repeat-like-containin…
OkWFcomp28358_c0_seq1	3.12596	0.460733	-3.01025	3.15e-06	2.3e-05	(at2g30140 : 125.0) UDP-Glycosyltransferase superfamily protein; CONTAINS InterPro DOMAIN/s: UDP-glucuronosyl/UDP-glucosyltransferase (InterPro:IPR002213); BEST Arabidopsis thaliana protein match is: UDP-Glycosyltransferase superfamily protein (TAIR:AT2G30150.1); Has 7928 Blast hits to 7876 proteins in 486 species: Archae - 0; Bacteria - 504; Metazoa - 2238; Fungi - 27; Plants - 5010; Viruses - 7…
OkPScomp53730_c0_seq4	1.6848	0.248322	-3.01025	4.82e-07	4.06e-06	(at1g66360 : 216.0) Calcium-dependent lipid-binding (CaLB domain) family protein; CONTAINS InterPro DOMAIN/s: C2 membrane targeting protein (InterPro:IPR018029), C2 calcium/lipid-binding domain, CaLB (InterPro:IPR008973), C2 calcium-dependent membrane targeting (InterPro:IPR000008); BEST Arabidopsis thaliana protein match is: Calcium-dependent lipid-binding (CaLB domain) family protein (TAIR:AT5G…
OkPScomp32397_c0_seq1	3.3419	0.49256	-3.01025	8.16e-09	9.2e-08	(at3g21560 : 112.0) Encodes a protein with sinapic acid:UDP-glucose glucosyltransferase activity. Mutants defective in this gene are hyper-fluorescent (which accumulate in their trichomes a compound that is likely to be 3,5-dimethoxynaringenin chalcone or sinapoyltriacetic acid lactone, potential products of the concerted action of 4-coumarate CoA ligase and chalcone synthase on sinapic acid).; U…
OkPFcomp41588_c0_seq3	1.78548	0.263161	-3.01025	1.97e-07	1.79e-06	(at1g15125 : 111.0) S-adenosyl-L-methionine-dependent methyltransferases superfamily protein; FUNCTIONS IN: S-adenosylmethionine-dependent methyltransferase activity, methyltransferase activity; INVOLVED IN: biological_process unknown; LOCATED IN: cellular_component unknown; CONTAINS InterPro DOMAIN/s: SAM dependent carboxyl methyltransferase (InterPro:IPR005299); BEST Arabidopsis thaliana protei…
OkPFcomp37586_c0_seq1	4.66321	0.693233	-3.00996	1.25e-10	1.93e-09	(p32111|gstx1_soltu : 241.0) Probable glutathione S-transferase (EC 2.5.1.18) (Pathogenesis-related protein 1) - Solanum tuberosum (Potato) & (at3g09270 : 145.0) Encodes glutathione transferase belonging to the tau class of GSTs. Naming convention according to Wagner et al. (2002).; glutathione S-transferase TAU 8 (GSTU8); FUNCTIONS IN: glutathione transferase activity; INVOLVED IN: response to c…
OkPScomp56628_c0_seq1	40.4714	6.06185	-3.00861	3.14e-11	5.4e-10	(at3g14690 : 615.0) putative cytochrome P450; "cytochrome P450, family 72, subfamily A, polypeptide 15" (CYP72A15); FUNCTIONS IN: electron carrier activity, monooxygenase activity, iron ion binding, oxygen binding, heme binding; INVOLVED IN: response to cyclopentenone; LOCATED IN: endomembrane system; EXPRESSED IN: 22 plant structures; EXPRESSED DURING: 13 growth stages; CONTAINS InterPro DOMAIN/…
OkPScomp55391_c0_seq2	3.69321	0.55141	-3.0086	1.2e-11	2.22e-10	(at5g51160 : 127.0) Ankyrin repeat family protein; CONTAINS InterPro DOMAIN/s: Ankyrin repeat-containing domain (InterPro:IPR020683), Ankyrin repeat (InterPro:IPR002110); BEST Arabidopsis thaliana protein match is: Ankyrin repeat family protein (TAIR:AT4G10720.1); Has 23468 Blast hits to 11643 proteins in 579 species: Archae - 38; Bacteria - 1696; Metazoa - 12874; Fungi - 1168; Plants - 2550; Vir…
OkPScomp48955_c2_seq2	7.59358	1.13327	-3.00841	1.37e-10	2.09e-09	no hits & (original description: evgclass=noclass,okay; aalen=158,93%,partial5;)
OkPScomp56628_c0_seq2	11.537	1.72919	-3.00552	1.19e-11	2.21e-10	(at3g14690 : 205.0) putative cytochrome P450; "cytochrome P450, family 72, subfamily A, polypeptide 15" (CYP72A15); FUNCTIONS IN: electron carrier activity, monooxygenase activity, iron ion binding, oxygen binding, heme binding; INVOLVED IN: response to cyclopentenone; LOCATED IN: endomembrane system; EXPRESSED IN: 22 plant structures; EXPRESSED DURING: 13 growth stages; CONTAINS InterPro DOMAIN/…
OkPScomp59117_c0_seq1	2.40212	0.357981	-3.00364	1.94e-09	2.4e-08	no hits & (original description: evgclass=noclass,okay; aalen=138,56%,complete-utrpoor;)
OkPFcomp64219_c0_seq1	11.0136	1.65153	-2.99748	3.9e-06	2.8e-05	no hits & (original description: evgclass=noclass,okay; aalen=42,63%,complete;)
OkPScomp57583_c2_seq3	9.30578	1.4003	-2.99634	5.82e-07	4.83e-06	(at2g24500 : 132.0) Encodes a C2H2 zinc finger protein FZF.; FZF; FUNCTIONS IN: sequence-specific DNA binding transcription factor activity; INVOLVED IN: regulation of transcription; LOCATED IN: intracellular; EXPRESSED IN: 23 plant structures; EXPRESSED DURING: 13 growth stages; CONTAINS InterPro DOMAIN/s: Zinc finger, C2H2-like (InterPro:IPR015880), Zinc finger, C2H2-type (InterPro:IPR007087), …
OkPScomp41520_c0_seq1	3.84458	0.579124	-2.99367	5.82e-07	4.83e-06	no hits & (original description: evgclass=noclass,okay; aalen=121,45%,complete-utrpoor;)
OkPFcomp43825_c0_seq2	3.161	0.474317	-2.9928	5.82e-07	4.83e-06	(at1g69550 : 84.0) disease resistance protein (TIR-NBS-LRR class); FUNCTIONS IN: transmembrane receptor activity, nucleoside-triphosphatase activity, nucleotide binding, ATP binding; INVOLVED IN: signal transduction, defense response, apoptosis, innate immune response; LOCATED IN: intrinsic to membrane, endomembrane system; EXPRESSED IN: 21 plant structures; EXPRESSED DURING: 13 growth stages; CO…
OkPScomp22980_c0_seq1	1.25289	0.187548	-2.99226	1.02e-11	1.91e-10	(at4g15480 : 343.0) Encodes a protein that might have sinapic acid:UDP-glucose glucosyltransferase activity.; UGT84A1; CONTAINS InterPro DOMAIN/s: UDP-glucuronosyl/UDP-glucosyltransferase (InterPro:IPR002213); BEST Arabidopsis thaliana protein match is: UDP-Glycosyltransferase superfamily protein (TAIR:AT4G15490.1); Has 7986 Blast hits to 7909 proteins in 477 species: Archae - 0; Bacteria - 354; …
OkPFcomp44722_c0_seq1	313.602	47.6337	-2.9886	6.68e-08	6.54e-07	(at5g24560 : 113.0) phloem protein 2-B12 (PP2-B12); CONTAINS InterPro DOMAIN/s: F-box domain, cyclin-like (InterPro:IPR001810), F-box domain, Skp2-like (InterPro:IPR022364); BEST Arabidopsis thaliana protein match is: phloem protein 2-B1 (TAIR:AT2G02230.1); Has 1807 Blast hits to 1807 proteins in 277 species: Archae - 0; Bacteria - 0; Metazoa - 736; Fungi - 347; Plants - 385; Viruses - 0; Other E…
OkPScomp59669_c0_seq1	1.73189	0.260998	-2.98754	1.56e-10	2.35e-09	(q39817|calx_soybn : 402.0) Calnexin homolog precursor - Glycine max (Soybean) & (at5g61790 : 389.0) calnexin 1 (CNX1); FUNCTIONS IN: unfolded protein binding, calcium ion binding; INVOLVED IN: protein folding; LOCATED IN: in 8 components; EXPRESSED IN: 26 plant structures; EXPRESSED DURING: 15 growth stages; CONTAINS InterPro DOMAIN/s: Calreticulin/calnexin, P (InterPro:IPR009033), Calreticulin/…
OkPFcomp53951_c0_seq10	4.37745	0.662168	-2.98296	5.36e-08	5.3e-07	no hits & (original description: evgclass=noclass,okay; aalen=140,99%,partial;)
OkPScomp59110_c0_seq1	1.90516	0.286307	-2.9823	4.71e-10	6.44e-09	(p50346|rla0_soybn : 182.0) 60S acidic ribosomal protein P0 - Glycine max (Soybean) & (at3g09200 : 181.0) Ribosomal protein L10 family protein; FUNCTIONS IN: structural constituent of ribosome, copper ion binding; INVOLVED IN: in 6 processes; LOCATED IN: cytosol, cytosolic ribosome, ribosome, nucleus, plasma membrane; EXPRESSED IN: 24 plant structures; EXPRESSED DURING: 15 growth stages; CONTAINS…
OkPScomp37971_c0_seq2	3.7756	0.57415	-2.96958	3.2e-09	3.81e-08	no hits & (original description: evgclass=noclass,okay; aalen=108,99%,partial;)
OkPFcomp24809_c1_seq1	13.4368	2.0657	-2.96914	1.35e-11	2.47e-10	(at1g48910 : 253.0) YUC10; FUNCTIONS IN: NADP or NADPH binding, oxidoreductase activity, monooxygenase activity, FAD binding, flavin-containing monooxygenase activity; INVOLVED IN: regulation of anatomical structure morphogenesis; LOCATED IN: cellular_component unknown; EXPRESSED IN: sperm cell; CONTAINS InterPro DOMAIN/s: Pyridine nucleotide-disulphide oxidoreductase, class-II (InterPro:IPR00010…
OkPFcomp52323_c1_seq2	14.4242	2.2172	-2.96741	1.02e-09	1.32e-08	no hits & (original description: evgclass=noclass,okay; aalen=82,68%,complete;)
PGSC0003DMT400067881	5.03821	0.776007	-2.96507	1.37e-10	2.09e-09	(q9zt29|sc5d_tobac : 556.0) Delta(7)-sterol-C5(6)-desaturase (EC 1.3.3.-) (Delta-7-C-5 sterol desaturase) (Delta(7)-sterol-C5-desaturase) - Nicotiana tabacum (Common tobacco) & (at3g02580 : 465.0) Brassinosteroid biosynthetic enzyme, catalyzes delta7 sterol C-5 desaturation step. Mutant has dwarf phenotype.; sterol 1 (STE1); FUNCTIONS IN: C-5 sterol desaturase activity; INVOLVED IN: sterol biosyn…
OkPFcomp40708_c1_seq2	2.26186	0.345453	-2.9649	1.08e-08	1.19e-07	no hits & (original description: evgclass=noclass,okay; aalen=110,55%,partial5-utrpoor;)
PGSC0003DMT400044379	2.72013	0.418476	-2.96231	2.75e-07	2.42e-06	(at3g23240 : 142.0) encodes a member of the ERF (ethylene response factor) subfamily B-3 of ERF/AP2 transcription factor family (ERF1). The protein contains one AP2 domain. There are 18 members in this subfamily including ATERF-1, ATERF-2, AND ATERF-5. EREBP like protein that binds GCC box of ethylene regulated promoters such as basic chitinases. Constitutive expression of ERF1 phenocopies ethyle…
PGSC0003DMT400047150	1.33939	0.205309	-2.96099	2.75e-07	2.42e-06	(at5g51890 : 216.0) encodes peroxidase involved in the lignification of tracheary elements (TE) in roots; Peroxidase superfamily protein; FUNCTIONS IN: peroxidase activity; INVOLVED IN: response to oxidative stress, oxidation reduction; LOCATED IN: endomembrane system; EXPRESSED IN: 24 plant structures; EXPRESSED DURING: 13 growth stages; CONTAINS InterPro DOMAIN/s: Haem peroxidase (InterPro:IPR0…
PGSC0003DMT400051368	5.46381	0.845979	-2.95882	2.16e-11	3.8e-10	no hits & (original description: evgclass=main,okay,match:OkPScomp56904_c1_seq6,pct:98/92/.; aalen=580,98%,partial3;)
OkPScomp49362_c0_seq5	2.91822	0.450163	-2.95718	7.04e-07	5.76e-06	(at1g61580 : 315.0) R-protein L3 B (RPL3B); FUNCTIONS IN: structural constituent of ribosome; INVOLVED IN: translation; LOCATED IN: ribosome, cytosolic large ribosomal subunit, membrane; EXPRESSED IN: 23 plant structures; EXPRESSED DURING: 13 growth stages; CONTAINS InterPro DOMAIN/s: Ribosomal protein L3 (InterPro:IPR000597), Ribosomal protein L3, conserved site (InterPro:IPR019926), Translation…
OkPScomp44253_c0_seq3	1.95373	0.299477	-2.95379	7.04e-07	5.76e-06	(at5g39850 : 192.0) Ribosomal protein S4; FUNCTIONS IN: structural constituent of ribosome; INVOLVED IN: translation; LOCATED IN: cytosolic small ribosomal subunit, membrane; EXPRESSED IN: 22 plant structures; EXPRESSED DURING: 13 growth stages; CONTAINS InterPro DOMAIN/s: Ribosomal protein S4 (InterPro:IPR001912), Ribosomal protein S4, conserved site (InterPro:IPR018079), Ribosomal protein S4/S9…
OkPScomp21309_c0_seq1	1.79241	0.274749	-2.95379	1.81e-11	3.23e-10	no hits & (original description: evgclass=noclass,okay; aalen=100,55%,partial5-utrpoor;)
OkPFcomp52650_c1_seq2	130.765	20.3641	-2.95251	7.83e-11	1.25e-09	(p15478|pat5_soltu : 553.0) Patatin T5 precursor (Potato tuber protein) - Solanum tuberosum (Potato) & (at4g37070 : 270.0) Patatin-related phospholipase A. Expressed strongly and exclusively in roots. AtplaIVA-null mutants have reduced lateral root development. Phosphorylation by calcium-dependent protein kinases in vitro enhances its activity.; PLP1; CONTAINS InterPro DOMAIN/s: Acyl transferase/…
OkPScomp52417_c1_seq1	6.93783	1.07959	-2.95169	2.61e-09	3.17e-08	(at2g41640 : 491.0) Glycosyltransferase family 61 protein; FUNCTIONS IN: transferase activity, transferring glycosyl groups; INVOLVED IN: biological_process unknown; EXPRESSED IN: 14 plant structures; EXPRESSED DURING: 8 growth stages; CONTAINS InterPro DOMAIN/s: Glycosyltransferase AER61, uncharacterised (InterPro:IPR007657); BEST Arabidopsis thaliana protein match is: Glycosyltransferase family…
OkPFcomp48028_c0_seq1	111.572	17.406	-2.9499	5.13e-10	6.97e-09	(q947c5|hbl1_goshi : 243.0) Non-symbiotic hemoglobin 1 (Hb1) (GOShi GLB1) - Gossypium hirsutum (Upland cotton) & (at2g16060 : 223.0) Encodes a class 1 nonsymbiotic hemoglobin induced by low oxygen levels with very high oxygen affinity. It is not likely to be a hemoglobin transporter because of its extremely high affinity for oxygen.; hemoglobin 1 (HB1); FUNCTIONS IN: oxygen binding; INVOLVED IN: …
PGSC0003DMT400088501	1.69626	0.261172	-2.94977	4.84e-06	3.4e-05	no hits & (original description: evgclass=noclass,okay; aalen=129,60%,complete;)
OkPFcomp34983_c0_seq1	89.0253	13.9043	-2.94838	4.84e-06	3.4e-05	(p37122|c76a2_solme : 851.0) Cytochrome P450 76A2 (EC 1.14.-.-) (CYPLXXVIA2) (P-450EG7) - Solanum melongena (Eggplant) (Aubergine) & (at3g52970 : 389.0) member of CYP76G; "cytochrome P450, family 76, subfamily G, polypeptide 1" (CYP76G1); FUNCTIONS IN: electron carrier activity, monooxygenase activity, iron ion binding, oxygen binding, heme binding; INVOLVED IN: oxidation reduction; LOCATED IN: e…
OkPFcomp18287_c0_seq1	12.9434	2.02214	-2.94662	4.84e-06	3.4e-05	(at1g61720 : 185.0) Negative regulator of flavonoid biosynthesis, mutants accumulate flavonoid pigments in their seed coat, putative oxidoreductase. It is thought that a ternary complex composed of TT2, TT8 and TTG1 is necessary for correct expression of BAN in seed endothelium.; BANYULS (BAN); FUNCTIONS IN: oxidoreductase activity, anthocyanidin reductase activity; INVOLVED IN: negative regulati…
OkPScomp43414_c0_seq1	2.62547	0.407883	-2.94646	4.84e-06	3.4e-05	(q7xpy2|pma1_orysa : 94.4) Plasma membrane ATPase (EC 3.6.3.6) (Proton pump) - Oryza sativa (Rice) & (at4g30190 : 92.4) belongs to the P-type ATPase superfamily of cation-transporting ATPases, pumps protons out of the cell, generating a proton gradient that drives the active transport of nutrients by proton symport. has two autoinhibitory regions within the C-terminal dom; H(+)-ATPase 2 (HA2); FU…
OkPScomp42761_c0_seq1	2.5269	0.393634	-2.94352	2.88e-08	2.97e-07	(at5g17920 : 356.0) Encodes a cytosolic cobalamin-independent methionine synthase, involved in methionine regeneration via the activated methyl cycle (SAM cycle). The protein undergoes thiolation following treatment with the oxidant tert-butylhydroperoxide.; COBALAMIN-INDEPENDENT METHIONINE SYNTHASE (ATCIMS); FUNCTIONS IN: 5-methyltetrahydropteroyltriglutamate-homocysteine S-methyltransferase act…
OkPScomp32998_c0_seq1	2.73649	0.426779	-2.94226	1.47e-11	2.67e-10	no hits & (original description: evgclass=noclass,okay; aalen=168,55%,complete-utrpoor;)
PGSC0003DMT400073599	2.5702	0.403364	-2.93891	1.35e-09	1.71e-08	(at1g47890 : 476.0) receptor like protein 7 (RLP7); FUNCTIONS IN: kinase activity; INVOLVED IN: signal transduction, defense response; LOCATED IN: endomembrane system; EXPRESSED IN: stem, stamen; EXPRESSED DURING: 4 anthesis; CONTAINS InterPro DOMAIN/s: Leucine-rich repeat-containing N-terminal domain, type 2 (InterPro:IPR013210), Leucine-rich repeat (InterPro:IPR001611); BEST Arabidopsis thalian…
OkPScomp58032_c0_seq1	4.35972	0.683113	-2.93885	3.02e-09	3.63e-08	(p41095|rla0_orysa : 225.0) 60S acidic ribosomal protein P0 - Oryza sativa (Rice) & (at3g11250 : 216.0) Ribosomal protein L10 family protein; FUNCTIONS IN: structural constituent of ribosome; INVOLVED IN: translational elongation, response to salt stress, translation; LOCATED IN: cytosolic ribosome, ribosome, membrane; EXPRESSED IN: 23 plant structures; EXPRESSED DURING: 13 growth stages; CONTAIN…
OkWFcomp36372_c0_seq1	76.0847	11.972	-2.93722	8.71e-08	8.39e-07	(q03663|gstx2_tobac : 218.0) Probable glutathione S-transferase (EC 2.5.1.18) (Auxin-induced protein PGNT35/PCNT111) - Nicotiana tabacum (Common tobacco) & (at3g09270 : 180.0) Encodes glutathione transferase belonging to the tau class of GSTs. Naming convention according to Wagner et al. (2002).; glutathione S-transferase TAU 8 (GSTU8); FUNCTIONS IN: glutathione transferase activity; INVOLVED IN:…
OkPScomp54767_c1_seq1	21.4802	3.37807	-2.93675	1.69e-10	2.53e-09	(o81974|c71d8_soybn : 150.0) Cytochrome P450 71D8 (EC 1.14.-.-) (P450 CP7) - Glycine max (Soybean) & (at3g26230 : 127.0) putative cytochrome P450; "cytochrome P450, family 71, subfamily B, polypeptide 24" (CYP71B24); FUNCTIONS IN: electron carrier activity, monooxygenase activity, iron ion binding, oxygen binding, heme binding; INVOLVED IN: oxidation reduction; EXPRESSED IN: 14 plant structures; …
OkPFcomp39424_c0_seq5	1.23685	0.19346	-2.93548	1.71e-07	1.56e-06	(at2g24280 : 548.0) alpha/beta-Hydrolases superfamily protein; FUNCTIONS IN: serine-type peptidase activity, serine-type carboxypeptidase activity; INVOLVED IN: proteolysis; LOCATED IN: endomembrane system, lysosome; EXPRESSED IN: 22 plant structures; EXPRESSED DURING: 13 growth stages; CONTAINS InterPro DOMAIN/s: Peptidase S28 (InterPro:IPR008758); BEST Arabidopsis thaliana protein match is: Ser…
OkWScomp45066_c0_seq2	11.8852	1.87173	-2.93288	3.26e-08	3.34e-07	(at2g30150 : 167.0) UDP-Glycosyltransferase superfamily protein; FUNCTIONS IN: transferase activity, transferring hexosyl groups, UDP-glycosyltransferase activity, transferase activity, transferring glycosyl groups; INVOLVED IN: metabolic process; EXPRESSED IN: 22 plant structures; EXPRESSED DURING: 13 growth stages; CONTAINS InterPro DOMAIN/s: UDP-glucuronosyl/UDP-glucosyltransferase (InterPro:I…
PGSC0003DMT400025521	5.02387	0.792266	-2.93018	3.8e-09	4.48e-08	(at1g75710 : 377.0) C2H2-like zinc finger protein; FUNCTIONS IN: sequence-specific DNA binding transcription factor activity, zinc ion binding, nucleic acid binding; LOCATED IN: intracellular; EXPRESSED IN: 22 plant structures; EXPRESSED DURING: 13 growth stages; CONTAINS InterPro DOMAIN/s: Zinc finger, C2H2-like (InterPro:IPR015880), Zinc finger, C2H2-type (InterPro:IPR007087); BEST Arabidopsis …
OkPFcomp48843_c0_seq1	22.2262	3.52172	-2.9269	1.13e-08	1.24e-07	(at1g09070 : 134.0) SRC2 specifically binds the peptide PIEPPPHH, and moves from ER to a vacuole fraction where it gets internalized. Involved in Protein Storage Vacuole targeting.; soybean gene regulated by cold-2 (SRC2); CONTAINS InterPro DOMAIN/s: C2 calcium/lipid-binding domain, CaLB (InterPro:IPR008973), C2 calcium-dependent membrane targeting (InterPro:IPR000008); BEST Arabidopsis thaliana …
PGSC0003DMT400069966	1.42702	0.223713	-2.92383	2.72e-07	2.4e-06	(at5g49520 : 147.0) Encodes WRKY48, a member of the WRKY Transcription Factor. WRKY48 is a stress- and pathogen-induced transcriptional activator that represses plant basal defense.; WRKY DNA-binding protein 48 (WRKY48); CONTAINS InterPro DOMAIN/s: DNA-binding WRKY (InterPro:IPR003657); BEST Arabidopsis thaliana protein match is: WRKY DNA-binding protein 23 (TAIR:AT2G47260.1); Has 1807 Blast hits…
OkPScomp57679_c0_seq16	2.33598	0.366208	-2.92383	8.53e-07	6.87e-06	no hits & (original description: evgclass=noclass,okay; aalen=127,83%,complete;)
OkPScomp23494_c0_seq1	2.05852	0.322712	-2.92383	1.45e-11	2.64e-10	no hits & (original description: evgclass=noclass,okay; aalen=109,63%,partial5;)
OkPScomp53565_c0_seq2	13.6197	2.15969	-2.92297	1.98e-07	1.79e-06	(at1g70520 : 155.0) Encodes a cysteine-rich receptor-like protein kinase.; cysteine-rich RLK (RECEPTOR-like protein kinase) 2 (CRK2); FUNCTIONS IN: kinase activity; INVOLVED IN: response to ozone; LOCATED IN: plasma membrane; EXPRESSED IN: 23 plant structures; EXPRESSED DURING: 13 growth stages; CONTAINS InterPro DOMAIN/s: Protein kinase, ATP binding site (InterPro:IPR017441), Protein kinase, cat…
OkPScomp56829_c1_seq6	1.40973	0.222447	-2.92128	1.49e-07	1.37e-06	(at5g64970 : 402.0) Mitochondrial substrate carrier family protein; FUNCTIONS IN: binding, transporter activity; INVOLVED IN: transport, mitochondrial transport, transmembrane transport; LOCATED IN: mitochondrion, mitochondrial inner membrane, plastid; EXPRESSED IN: 24 plant structures; EXPRESSED DURING: 13 growth stages; CONTAINS InterPro DOMAIN/s: Mitochondrial carrier protein (InterPro:IPR0020…
OkPScomp37405_c0_seq1	2.38548	0.377746	-2.91989	7.5e-06	5.1e-05	(at4g23160 : 233.0) Encodes a cysteine-rich receptor-like protein kinase.; cysteine-rich RLK (RECEPTOR-like protein kinase) 8 (CRK8); FUNCTIONS IN: kinase activity; INVOLVED IN: protein amino acid phosphorylation; CONTAINS InterPro DOMAIN/s: Protein kinase, ATP binding site (InterPro:IPR017441), Reverse transcriptase, RNA-dependent DNA polymerase (InterPro:IPR013103), Serine/threonine-protein kin…
OkPFcomp51866_c0_seq1	2.16438	0.343742	-2.91874	1.03e-06	8.23e-06	(at4g23160 : 167.0) Encodes a cysteine-rich receptor-like protein kinase.; cysteine-rich RLK (RECEPTOR-like protein kinase) 8 (CRK8); FUNCTIONS IN: kinase activity; INVOLVED IN: protein amino acid phosphorylation; CONTAINS InterPro DOMAIN/s: Protein kinase, ATP binding site (InterPro:IPR017441), Reverse transcriptase, RNA-dependent DNA polymerase (InterPro:IPR013103), Serine/threonine-protein kin…
OkPScomp44580_c0_seq1	4.64757	0.739759	-2.91786	2.05e-10	3.02e-09	(at3g05390 : 285.0) FUNCTIONS IN: molecular_function unknown; INVOLVED IN: biological_process unknown; LOCATED IN: mitochondrion; EXPRESSED IN: 15 plant structures; EXPRESSED DURING: 7 growth stages; CONTAINS InterPro DOMAIN/s: Protein of unknown function DUF248, methyltransferase putative (InterPro:IPR004159); BEST Arabidopsis thaliana protein match is: S-adenosyl-L-methionine-dependent methyltr…
OkWScomp54718_c0_seq1	10.7334	1.71658	-2.91263	1.54e-09	1.94e-08	(q39688|ep1g_dauca : 321.0) Epidermis-specific secreted glycoprotein EP1 precursor (52/54 kDa medium protein) - Daucus carota (Carrot) & (at1g78830 : 273.0) Curculin-like (mannose-binding) lectin family protein; FUNCTIONS IN: sugar binding; LOCATED IN: apoplast, cell wall, plasma membrane, plant-type cell wall; EXPRESSED IN: leaf; CONTAINS InterPro DOMAIN/s: Curculin-like (mannose-binding) lectin…
OkPScomp39168_c0_seq1	12.498	2.00334	-2.91	8.97e-10	1.17e-08	(at3g61490 : 715.0) Pectin lyase-like superfamily protein; FUNCTIONS IN: polygalacturonase activity; INVOLVED IN: carbohydrate metabolic process; LOCATED IN: endomembrane system; EXPRESSED IN: 22 plant structures; EXPRESSED DURING: 14 growth stages; CONTAINS InterPro DOMAIN/s: Pectin lyase fold/virulence factor (InterPro:IPR011050), Glycoside hydrolase, family 28 (InterPro:IPR000743), Pectin lyas…
OkPScomp53192_c0_seq1	11.2223	1.80117	-2.90736	6.71e-07	5.51e-06	(at4g18930 : 216.0) RNA ligase/cyclic nucleotide phosphodiesterase family protein; CONTAINS InterPro DOMAIN/s: RNA ligase/cyclic nucleotide phosphodiesterase (InterPro:IPR009097), 2&apos;,3&apos;-cyclic-nucleotide 3&apos;-phosphodiesterase (InterPro:IPR012386); BEST Arabidopsis thaliana protein match is: RNA ligase/cyclic nucleotide phosphodiesterase family protein (TAIR:AT4G18940.1); Has 112 Bla…
OkPScomp45513_c0_seq1	2.39232	0.381986	-2.90577	2.3e-08	2.41e-07	(at4g23160 : 162.0) Encodes a cysteine-rich receptor-like protein kinase.; cysteine-rich RLK (RECEPTOR-like protein kinase) 8 (CRK8); FUNCTIONS IN: kinase activity; INVOLVED IN: protein amino acid phosphorylation; CONTAINS InterPro DOMAIN/s: Protein kinase, ATP binding site (InterPro:IPR017441), Reverse transcriptase, RNA-dependent DNA polymerase (InterPro:IPR013103), Serine/threonine-protein kin…
PGSC0003DMT400031202	34.4546	5.54586	-2.90417	5.38e-07	4.5e-06	(q03461|nltp2_tobac : 165.0) Nonspecific lipid-transfer protein 2 precursor (LTP 2) - Nicotiana tabacum (Common tobacco) & (at2g38540 : 95.5) Non-specific lipid transfer protein. Binds calmodulin in a Ca2+-independent manner. Localized to the cell wall. Specifically expressed in L1 epidermal layer. Predicted to be a member of PR-14 pathogenesis-related protein family with the following members: A…
OkWFcomp48836_c1_seq33	2.62441	0.419044	-2.89741	2.96e-10	4.2e-09	no hits & (original description: evgclass=noclass,okay; aalen=118,88%,partial5;)
OkPFcomp36183_c0_seq2	9.14305	1.47525	-2.89608	4.36e-08	4.38e-07	no hits & (original description: evgclass=main,okay,match:PGSC0003DMT400011632,pct:98/100/.; aalen=98,73%,complete;)
OkPScomp41046_c0_seq2	1.86439	0.297691	-2.89503	9.35e-06	6.25e-05	(p25387|gblp_chlre : 207.0) Guanine nucleotide-binding protein subunit beta-like protein - Chlamydomonas reinhardtii & (at1g18080 : 201.0) Encodes the Arabidopsis thaliana homolog of the tobacco WD-40 repeat ArcA gene.; ATARCA; FUNCTIONS IN: nucleotide binding; INVOLVED IN: response to cadmium ion; LOCATED IN: cytosolic ribosome, chloroplast, heterotrimeric G-protein complex; EXPRESSED IN: 26 pla…
OkPFcomp51463_c0_seq16	34.1673	5.5361	-2.89409	9.35e-06	6.25e-05	no hits & (original description: evgclass=main,okay,match:PGSC0003DMT400019527,pct:99/37/.; aalen=141,99%,partial;)
OkPFcomp52560_c1_seq1	2.89302	0.467932	-2.89133	2.58e-11	4.51e-10	(at5g54010 : 295.0) UDP-Glycosyltransferase superfamily protein; FUNCTIONS IN: transferase activity, transferring glycosyl groups; INVOLVED IN: metabolic process; LOCATED IN: endomembrane system; EXPRESSED IN: 6 plant structures; EXPRESSED DURING: L mature pollen stage, M germinated pollen stage, 4 anthesis, petal differentiation and expansion stage; CONTAINS InterPro DOMAIN/s: UDP-glucuronosyl/U…
PGSC0003DMT400064739	1.76257	0.285397	-2.88921	2.56e-10	3.71e-09	(at5g39570 : 181.0) FUNCTIONS IN: molecular_function unknown; INVOLVED IN: biological_process unknown; LOCATED IN: cytosol, nucleus; EXPRESSED IN: 25 plant structures; EXPRESSED DURING: 14 growth stages; BEST Arabidopsis thaliana protein match is: glycine-rich protein (TAIR:AT3G29075.1); Has 30201 Blast hits to 17322 proteins in 780 species: Archae - 12; Bacteria - 1396; Metazoa - 17338; Fungi - …
[truncated: 9,239 more rows]

## Sheet: PF vs. WF GeneDiffExpFilter
Table S2-2. Differentially expressed genes between WF and PF transcriptomes
DEG	RPKM(PS)	RPKM(WS)	logFC(WS/PS)	P-Value	FDR	Annotation
[truncated: 8,157 more rows]
