# Supplementary material for: Comparative Transcriptome Analysis of White and Purple Potato to Identify Genes Involved in Anthocyanin Biosynthesis
Source: PLoS One. 2015 Jun 8;10(6):e0129148. doi: 10.1371/journal.pone.0129148 (PMC4459980; doi:10.1371/journal.pone.0129148)
Supplement: S3 Table — (XLSX) [file pone.0129148.s007.xlsx]

## Sheet: PS vs.WS DEGs KEGG
Table S3-1. KEGG pathway enrichment analysis between PS vs.WS DEGs
#	Pathway	DEGs with pathway annotation (6861)	percentage	Pvalue	Qvalue	Pathway ID
1	Photosynthesis - antenna proteins	48	0.00699606	1.26506e-20	9.44055e-19	ko00196
2	Photosynthesis	71	0.0103483	1.4985e-20	9.44055e-19	ko00195
3	Metabolic pathways	1456	0.212214	4.75726e-09	1.99805e-07	ko01100
4	Flavone and flavonol biosynthesis	88	0.0128261	2.95798e-08	9.31765e-07	ko00944
5	Zeatin biosynthesis	136	0.0198222	1.1491e-07	2.89573e-06	ko00908
6	Flavonoid biosynthesis	136	0.0198222	3.08224e-07	6.4727e-06	ko00941
7	Isoflavonoid biosynthesis	52	0.00757907	5.82156e-07	1.04788e-05	ko00943
8	Stilbenoid, diarylheptanoid and gingerol biosynthesis	129	0.0188019	9.09067e-07	1.43178e-05	ko00945
9	Limonene and pinene degradation	106	0.0154496	1.90976e-06	2.67366e-05	ko00903
10	Biosynthesis of secondary metabolites	671	0.0977992	2.85429e-05	0.00035964	ko01110
11	Cyanoamino acid metabolism	43	0.00626731	0.000647342	0.00741501	ko00460
12	Glutathione metabolism	48	0.00699606	0.00293748	0.0308435	ko00480
13	Porphyrin and chlorophyll metabolism	40	0.00583005	0.00572777	0.0555153	ko00860
14	Brassinosteroid biosynthesis	34	0.00495555	0.0134183	0.120764	ko00905
15	Circadian rhythm - plant	69	0.0100568	0.0168159	0.134788	ko04712
16	Oxidative phosphorylation	77	0.0112229	0.0176293	0.134788	ko00190
17	Cysteine and methionine metabolism	58	0.00845358	0.0181857	0.134788	ko00270
18	Starch and sucrose metabolism	462	0.0673371	0.0253517	0.177462	ko00500
19	Lysine biosynthesis	26	0.00378954	0.036041	0.226013	ko00300
20	Nitrogen metabolism	30	0.00437254	0.0361196	0.226013	ko00910
21	Phenylpropanoid biosynthesis	156	0.0227372	0.0376688	0.226013	ko00940
22	Natural killer cell mediated cytotoxicity	26	0.00378954	0.0478903	0.274281	ko04650
23	Benzoxazinoid biosynthesis	27	0.00393529	0.0714013	0.391155	ko00402
24	Vitamin B6 metabolism	18	0.00262352	0.0874607	0.459168	ko00750
25	Tryptophan metabolism	38	0.00553855	0.109141	0.55007	ko00380
26	Valine, leucine and isoleucine biosynthesis	27	0.00393529	0.122135	0.579418	ko00290
27	Anthocyanin biosynthesis	9	0.00131176	0.129919	0.579418	ko00942
28	Plant hormone signal transduction	404	0.0588835	0.137328	0.579418	ko04075
29	Pentose phosphate pathway	36	0.00524705	0.140142	0.579418	ko00030
30	Tropane, piperidine and pyridine alkaloid biosynthesis	29	0.00422679	0.141395	0.579418	ko00960
31	Carbon fixation in photosynthetic organisms	28	0.00408104	0.143003	0.579418	ko00710
32	Pyruvate metabolism	42	0.00612156	0.1477	0.579418	ko00620
33	Fatty acid biosynthesis	18	0.00262352	0.152982	0.579418	ko00061
34	Pentose and glucuronate interconversions	58	0.00845358	0.156351	0.579418	ko00040
35	Glycine, serine and threonine metabolism	38	0.00553855	0.173716	0.625377	ko00260
36	Regulation of autophagy	30	0.00437254	0.198575	0.695014	ko04140
37	Glyoxylate and dicarboxylate metabolism	25	0.00364378	0.224166	0.763377	ko00630
38	alpha-Linolenic acid metabolism	39	0.0056843	0.244258	0.80143	ko00592
39	ABC transporters	56	0.00816208	0.24916	0.80143	ko02010
40	Homologous recombination	48	0.00699606	0.269752	0.80143	ko03440
41	Ether lipid metabolism	69	0.0100568	0.271872	0.80143	ko00565
42	Taurine and hypotaurine metabolism	9	0.00131176	0.272341	0.80143	ko00430
43	Arachidonic acid metabolism	6	0.000874508	0.273504	0.80143	ko00590
44	Isoquinoline alkaloid biosynthesis	19	0.00276928	0.305506	0.869122	ko00950
45	Tyrosine metabolism	26	0.00378954	0.310401	0.869122	ko00350
46	Synthesis and degradation of ketone bodies	9	0.00131176	0.347515	0.923264	ko00072
47	Peroxisome	41	0.00597581	0.348969	0.923264	ko04146
48	Propanoate metabolism	22	0.00320653	0.362656	0.923264	ko00640
49	One carbon pool by folate	8	0.00116601	0.363176	0.923264	ko00670
50	Riboflavin metabolism	10	0.00145751	0.366374	0.923264	ko00740
51	Ubiquinone and other terpenoid-quinone biosynthesis	16	0.00233202	0.383014	0.946271	ko00130
52	Mismatch repair	22	0.00320653	0.403697	0.963535	ko03430
53	Butanoate metabolism	15	0.00218627	0.409277	0.963535	ko00650
54	Glycosylphosphatidylinositol(GPI)-anchor biosynthesis	33	0.00480979	0.412944	0.963535	ko00563
55	DNA replication	28	0.00408104	0.441865	0.997153	ko03030
56	Lipoic acid metabolism	6	0.000874508	0.444943	0.997153	ko00785
57	Alanine, aspartate and glutamate metabolism	20	0.00291503	0.451093	0.997153	ko00250
58	RNA degradation	73	0.0106398	0.472135	0.999883	ko03018
59	Terpenoid backbone biosynthesis	40	0.00583005	0.472233	0.999883	ko00900
60	Fructose and mannose metabolism	25	0.00364378	0.482362	0.999883	ko00051
61	Nucleotide excision repair	37	0.0053928	0.51105	0.999883	ko03420
62	Ribosome biogenesis in eukaryotes	92	0.0134091	0.520225	0.999883	ko03008
63	Glycerophospholipid metabolism	84	0.0122431	0.524628	0.999883	ko00564
64	Phenylalanine, tyrosine and tryptophan biosynthesis	17	0.00247777	0.546574	0.999883	ko00400
65	Betalain biosynthesis	6	0.000874508	0.548652	0.999883	ko00965
66	Histidine metabolism	18	0.00262352	0.557873	0.999883	ko00340
67	Glycolysis / Gluconeogenesis	45	0.00655881	0.562953	0.999883	ko00010
68	Monoterpenoid biosynthesis	6	0.000874508	0.572518	0.999883	ko00902
69	Folate biosynthesis	5	0.000728757	0.573825	0.999883	ko00790
70	Ascorbate and aldarate metabolism	30	0.00437254	0.576416	0.999883	ko00053
71	Aminoacyl-tRNA biosynthesis	17	0.00247777	0.57667	0.999883	ko00970
72	Biosynthesis of unsaturated fatty acids	19	0.00276928	0.591429	0.999883	ko01040
73	Diterpenoid biosynthesis	56	0.00816208	0.591545	0.999883	ko00904
74	Thiamine metabolism	8	0.00116601	0.606359	0.999883	ko00730
75	Lysine degradation	14	0.00204052	0.606645	0.999883	ko00310
76	Citrate cycle (TCA cycle)	16	0.00233202	0.620812	0.999883	ko00020
77	Fatty acid metabolism	20	0.00291503	0.633577	0.999883	ko00071
78	RNA transport	145	0.0211339	0.634846	0.999883	ko03013
79	Valine, leucine and isoleucine degradation	25	0.00364378	0.642644	0.999883	ko00280
80	Galactose metabolism	23	0.00335228	0.643416	0.999883	ko00052
81	Sulfur metabolism	10	0.00145751	0.646427	0.999883	ko00920
82	Glucosinolate biosynthesis	14	0.00204052	0.667541	0.999883	ko00966
83	Linoleic acid metabolism	8	0.00116601	0.673265	0.999883	ko00591
84	Phagosome	34	0.00495555	0.698749	0.999883	ko04145
85	Plant-pathogen interaction	370	0.053928	0.703589	0.999883	ko04626
86	Cutin, suberine and wax biosynthesis	32	0.00466404	0.709483	0.999883	ko00073
87	Other glycan degradation	25	0.00364378	0.718182	0.999883	ko00511
88	Steroid biosynthesis	13	0.00189477	0.726971	0.999883	ko00100
89	Base excision repair	19	0.00276928	0.752492	0.999883	ko03410
90	Sulfur relay system	3	0.000437254	0.75805	0.999883	ko04122
91	Phenylalanine metabolism	38	0.00553855	0.761056	0.999883	ko00360
92	Ribosome	73	0.0106398	0.791062	0.999883	ko03010
93	Glycosphingolipid biosynthesis - ganglio series	5	0.000728757	0.795332	0.999883	ko00604
94	mRNA surveillance pathway	62	0.00903658	0.797113	0.999883	ko03015
95	RNA polymerase	64	0.00932809	0.816457	0.999883	ko03020
96	Indole alkaloid biosynthesis	9	0.00131176	0.817183	0.999883	ko00901
97	Carotenoid biosynthesis	39	0.0056843	0.820992	0.999883	ko00906
98	Spliceosome	155	0.0225915	0.824208	0.999883	ko03040
99	Glycerolipid metabolism	24	0.00349803	0.826192	0.999883	ko00561
100	Arginine and proline metabolism	25	0.00364378	0.837685	0.999883	ko00330
101	Purine metabolism	124	0.0180732	0.850407	0.999883	ko00230
102	Protein processing in endoplasmic reticulum	127	0.0185104	0.86959	0.999883	ko04141
103	beta-Alanine metabolism	18	0.00262352	0.876672	0.999883	ko00410
104	Nicotinate and nicotinamide metabolism	8	0.00116601	0.877272	0.999883	ko00760
105	Glycosphingolipid biosynthesis - globo series	4	0.000583005	0.892238	0.999883	ko00603
106	C5-Branched dibasic acid metabolism	4	0.000583005	0.892238	0.999883	ko00660
107	Selenocompound metabolism	12	0.00174902	0.894813	0.999883	ko00450
108	Non-homologous end-joining	15	0.00218627	0.900589	0.999883	ko03450
109	Glycosaminoglycan degradation	25	0.00364378	0.905993	0.999883	ko00531
110	Phosphatidylinositol signaling system	31	0.00451829	0.909263	0.999883	ko04070
111	SNARE interactions in vesicular transport	19	0.00276928	0.928985	0.999883	ko04130
112	Pyrimidine metabolism	91	0.0132634	0.938372	0.999883	ko00240
113	Basal transcription factors	18	0.00262352	0.944855	0.999883	ko03022
114	Sphingolipid metabolism	22	0.00320653	0.954789	0.999883	ko00600
115	Protein export	18	0.00262352	0.959701	0.999883	ko03060
116	Circadian rhythm - mammal	12	0.00174902	0.960095	0.999883	ko04710
117	Other types of O-glycan biosynthesis	8	0.00116601	0.964964	0.999883	ko00514
118	Amino sugar and nucleotide sugar metabolism	46	0.00670456	0.97535	0.999883	ko00520
119	Endocytosis	105	0.0153039	0.976361	0.999883	ko04144
120	Pantothenate and CoA biosynthesis	16	0.00233202	0.976832	0.999883	ko00770
121	Fatty acid elongation	26	0.00378954	0.977709	0.999883	ko00062
122	Inositol phosphate metabolism	25	0.00364378	0.984364	0.999883	ko00562
123	Ubiquitin mediated proteolysis	82	0.0119516	0.996527	0.999883	ko04120
124	N-Glycan biosynthesis	12	0.00174902	0.996607	0.999883	ko00510
125	Sesquiterpenoid and triterpenoid biosynthesis	12	0.00174902	0.997232	0.999883	ko00909
126	Proteasome	10	0.00145751	0.999883	0.999883	ko03050

## Sheet: PF vs.WF DEGs KEGG
Table S3-2. KEGG pathway enrichment analysis between PF vs.WF DEGs
	Pathway	DEGs with pathway annotation (3723)	percentage	Pvalue	Qvalue	Pathway ID
1	Photosynthesis	84	0.0118243	5.86771e-19	3.70282e-17	ko00195
2	Photosynthesis - antenna proteins	59	0.00830518	5.92451e-19	3.70282e-17	ko00196
3	Metabolic pathways	1203	0.169341	3.94825e-06	0.00016451	ko01100
4	Flavone and flavonol biosynthesis	78	0.0109797	3.81404e-05	0.00119189	ko00944
5	Zeatin biosynthesis	80	0.0112613	0.00133451	0.0284621	ko00908
6	Flavonoid biosynthesis	121	0.0170327	0.00136618	0.0284621	ko00941
7	Fatty acid biosynthesis	19	0.00267455	0.00224637	0.0358784	ko00061
8	Cysteine and methionine metabolism	54	0.00760135	0.00229622	0.0358784	ko00270
9	RNA degradation	96	0.0135135	0.00548474	0.0761769	ko03018
10	Brassinosteroid biosynthesis	31	0.00436374	0.00655211	0.0819014	ko00905
11	Taurine and hypotaurine metabolism	11	0.00154842	0.00892528	0.101424	ko00430
12	Oxidative phosphorylation	56	0.00788288	0.0149351	0.150081	ko00190
13	Lysine biosynthesis	18	0.00253378	0.0156085	0.150081	ko00300
14	Regulation of autophagy	59	0.00830518	0.0173388	0.15481	ko04140
15	Ribosome biogenesis in eukaryotes	104	0.0146396	0.0195743	0.155239	ko03008
16	Selenocompound metabolism	22	0.00309685	0.0198706	0.155239	ko00450
17	Glutathione metabolism	45	0.00633446	0.0246836	0.167141	ko00480
18	Porphyrin and chlorophyll metabolism	39	0.00548986	0.0251169	0.167141	ko00860
19	Cyanoamino acid metabolism	51	0.00717905	0.0254054	0.167141	ko00460
20	RNA transport	176	0.0247748	0.0269521	0.168451	ko03013
21	Phagosome	59	0.00830518	0.0318734	0.189723	ko04145
22	Glycerophospholipid metabolism	103	0.0144989	0.0350748	0.199289	ko00564
23	Nitrogen metabolism	28	0.00394144	0.0420128	0.22833	ko00910
24	Valine, leucine and isoleucine biosynthesis	31	0.00436374	0.0518993	0.268008	ko00290
25	Biosynthesis of secondary metabolites	601	0.0846002	0.0547319	0.268008	ko01110
26	Benzoxazinoid biosynthesis	39	0.00548986	0.0557457	0.268008	ko00402
27	Ubiquinone and other terpenoid-quinone biosynthesis	21	0.00295608	0.0907891	0.42032	ko00130
28	Steroid biosynthesis	26	0.00365991	0.0978217	0.421387	ko00100
29	Limonene and pinene degradation	83	0.0116836	0.100121	0.421387	ko00903
30	mRNA surveillance pathway	76	0.0106982	0.101133	0.421387	ko03015
31	Glycine, serine and threonine metabolism	29	0.00408221	0.112958	0.455475	ko00260
32	Ether lipid metabolism	59	0.00830518	0.119488	0.466749	ko00565
33	Stilbenoid, diarylheptanoid and gingerol biosynthesis	96	0.0135135	0.146563	0.555163	ko00945
34	Glycosylphosphatidylinositol(GPI)-anchor biosynthesis	41	0.0057714	0.177683	0.643835	ko00563
35	Pyruvate metabolism	49	0.00689752	0.181896	0.643835	ko00620
36	Tropane, piperidine and pyridine alkaloid biosynthesis	21	0.00295608	0.188229	0.643835	ko00960
37	Arachidonic acid metabolism	10	0.00140766	0.190575	0.643835	ko00590
38	Isoflavonoid biosynthesis	36	0.00506757	0.197474	0.649587	ko00943
39	Biosynthesis of unsaturated fatty acids	28	0.00394144	0.207916	0.666397	ko01040
40	Carbon fixation in photosynthetic organisms	36	0.00506757	0.216366	0.676143	ko00710
41	Sulfur metabolism	19	0.00267455	0.241105	0.735077	ko00920
42	Glyoxylate and dicarboxylate metabolism	31	0.00436374	0.259223	0.754923	ko00630
43	Pentose phosphate pathway	21	0.00295608	0.264068	0.754923	ko00030
44	Isoquinoline alkaloid biosynthesis	18	0.00253378	0.271406	0.754923	ko00950
45	Homologous recombination	39	0.00548986	0.271772	0.754923	ko03440
46	Thiamine metabolism	12	0.00168919	0.300141	0.815602	ko00730
47	Lysine degradation	15	0.00211149	0.311025	0.827195	ko00310
48	Peroxisome	37	0.00520833	0.32428	0.844479	ko04146
49	Butanoate metabolism	14	0.00197072	0.343587	0.876496	ko00650
50	Riboflavin metabolism	9	0.00126689	0.364462	0.908136	ko00740
51	Arginine and proline metabolism	28	0.00394144	0.379244	0.908136	ko00330
52	Phenylpropanoid biosynthesis	97	0.0136543	0.379887	0.908136	ko00940
53	Ascorbate and aldarate metabolism	29	0.00408221	0.38505	0.908136	ko00053
54	Natural killer cell mediated cytotoxicity	18	0.00253378	0.395012	0.914379	ko04650
55	Vitamin B6 metabolism	5	0.000703829	0.409366	0.915604	ko00750
56	Starch and sucrose metabolism	84	0.0118243	0.416322	0.915604	ko00500
57	Circadian rhythm - plant	44	0.00619369	0.417783	0.915604	ko04712
58	Biotin metabolism	1	0.000140766	0.429096	0.915604	ko00780
59	Protein processing in endoplasmic reticulum	97	0.0136543	0.436844	0.915604	ko04141
60	DNA replication	25	0.00351914	0.43949	0.915604	ko03030
61	Amino sugar and nucleotide sugar metabolism	41	0.0057714	0.476339	0.930258	ko00520
62	RNA polymerase	63	0.00886824	0.50057	0.930258	ko03020
63	Basal transcription factors	18	0.00253378	0.502906	0.930258	ko03022
64	Betalain biosynthesis	1	0.000140766	0.503752	0.930258	ko00965
65	Tyrosine metabolism	21	0.00295608	0.515718	0.930258	ko00350
66	Glycerolipid metabolism	25	0.00351914	0.530217	0.930258	ko00561
67	Citrate cycle (TCA cycle)	15	0.00211149	0.531415	0.930258	ko00020
68	Linoleic acid metabolism	8	0.00112613	0.533795	0.930258	ko00591
69	Ribosome	86	0.0121059	0.537359	0.930258	ko03010
70	Base excision repair	29	0.00408221	0.545913	0.930258	ko03410
71	Purine metabolism	103	0.0144989	0.546994	0.930258	ko00230
72	Inositol phosphate metabolism	35	0.0049268	0.557993	0.930258	ko00562
73	Phenylalanine, tyrosine and tryptophan biosynthesis	22	0.00309685	0.559978	0.930258	ko00400
74	Glycolysis / Gluconeogenesis	53	0.00746059	0.561585	0.930258	ko00010
75	Glycosphingolipid biosynthesis - globo series	11	0.00154842	0.563337	0.930258	ko00603
76	Glycosaminoglycan degradation	15	0.00211149	0.575012	0.930258	ko00531
77	Nucleotide excision repair	41	0.0057714	0.579996	0.930258	ko03420
78	Phosphatidylinositol signaling system	39	0.00548986	0.597685	0.930258	ko04070
79	Fructose and mannose metabolism	31	0.00436374	0.599377	0.930258	ko00051
80	Pentose and glucuronate interconversions	48	0.00675676	0.603016	0.930258	ko00040
81	alpha-Linolenic acid metabolism	36	0.00506757	0.606375	0.930258	ko00592
82	Pyrimidine metabolism	103	0.0144989	0.610249	0.930258	ko00240
83	Anthocyanin biosynthesis	5	0.000703829	0.62419	0.935378	ko00942
84	Propanoate metabolism	25	0.00351914	0.629771	0.935378	ko00640
85	Monoterpenoid biosynthesis	11	0.00154842	0.636057	0.935378	ko00902
86	Phenylalanine metabolism	38	0.0053491	0.673216	0.978511	ko00360
87	Aminoacyl-tRNA biosynthesis	25	0.00351914	0.692455	0.979323	ko00970
88	Glycosphingolipid biosynthesis - ganglio series	15	0.00211149	0.698565	0.979323	ko00604
89	Spliceosome	156	0.0219595	0.7021	0.979323	ko03040
90	Histidine metabolism	22	0.00309685	0.725323	0.979323	ko00340
91	ABC transporters	57	0.00802365	0.728044	0.979323	ko02010
92	Tryptophan metabolism	31	0.00436374	0.734419	0.979323	ko00380
93	One carbon pool by folate	11	0.00154842	0.735883	0.979323	ko00670
94	Alanine, aspartate and glutamate metabolism	26	0.00365991	0.736451	0.979323	ko00250
95	Lipoic acid metabolism	3	0.000422297	0.753771	0.989472	ko00785
96	Endocytosis	105	0.0147804	0.792874	0.989472	ko04144
97	Plant hormone signal transduction	269	0.037866	0.800619	0.989472	ko04075
98	Indole alkaloid biosynthesis	15	0.00211149	0.805009	0.989472	ko00901
99	Pantothenate and CoA biosynthesis	19	0.00267455	0.811532	0.989472	ko00770
100	Mismatch repair	18	0.00253378	0.830123	0.989472	ko03430
101	Circadian rhythm - mammal	11	0.00154842	0.836864	0.989472	ko04710
102	Plant-pathogen interaction	386	0.0543356	0.839368	0.989472	ko04626
103	Folate biosynthesis	7	0.00098536	0.839753	0.989472	ko00790
104	Non-homologous end-joining	6	0.000844595	0.856814	0.989472	ko03450
105	Sulfur relay system	6	0.000844595	0.871615	0.989472	ko04122
106	Fatty acid metabolism	25	0.00351914	0.876143	0.989472	ko00071
107	beta-Alanine metabolism	25	0.00351914	0.882615	0.989472	ko00410
108	Galactose metabolism	19	0.00267455	0.882687	0.989472	ko00052
109	Fatty acid elongation	17	0.00239302	0.891326	0.989472	ko00062
110	Synthesis and degradation of ketone bodies	20	0.00281532	0.900129	0.989472	ko00072
111	Ubiquitin mediated proteolysis	77	0.010839	0.916329	0.989472	ko04120
112	Terpenoid backbone biosynthesis	30	0.00422297	0.91968	0.989472	ko00900
113	Other glycan degradation	25	0.00351914	0.936593	0.989472	ko00511
114	Carotenoid biosynthesis	43	0.00605293	0.937269	0.989472	ko00906
115	Diterpenoid biosynthesis	52	0.00731982	0.945113	0.989472	ko00904
116	Valine, leucine and isoleucine degradation	19	0.00267455	0.966169	0.989472	ko00280
117	Nicotinate and nicotinamide metabolism	5	0.000703829	0.96727	0.989472	ko00760
118	Glucosinolate biosynthesis	15	0.00211149	0.967425	0.989472	ko00966
119	Sphingolipid metabolism	15	0.00211149	0.974651	0.989472	ko00600
120	Cutin, suberine and wax biosynthesis	26	0.00365991	0.980818	0.989472	ko00073
121	Proteasome	11	0.00154842	0.986085	0.989472	ko03050
122	N-Glycan biosynthesis	12	0.00168919	0.987557	0.989472	ko00510
123	SNARE interactions in vesicular transport	15	0.00211149	0.987557	0.989472	ko04130
124	Protein export	10	0.00140766	0.989162	0.989472	ko03060
125	Sesquiterpenoid and triterpenoid biosynthesis	11	0.00154842	0.989472	0.989472	ko00909
